# Supplementary material for: Molecular subtyping of nasopharyngeal carcinoma (NPC) and a microRNA-based prognostic model for distant metastasis
Source: J Biomed Sci. 2018 Feb 19;25:16. doi: 10.1186/s12929-018-0417-5 (PMC5817810; doi:10.1186/s12929-018-0417-5)
Supplement: Supplementary file 2 — Table S1. Subtype target gene list. (XLSX 30 kb) [file 12929_2018_417_MOESM2_ESM.xlsx]

## Sheet: NPC1
miRNA	Target Gene Symbol
hsa-miR-19b	BCL2L11
hsa-miR-19b	CTGF
hsa-miR-19b	ESR1
hsa-miR-19b	FMR1
hsa-miR-19b	SOCS1
hsa-miR-622	ING1
hsa-miR-622	KRAS
hsa-miR-21	ACTA2
hsa-miR-21	APAF1
hsa-miR-21	BMPR2
hsa-miR-21	BTG2
hsa-miR-21	CDC25A
hsa-miR-21	CDK6
hsa-miR-21	CDKN1A
hsa-miR-21	CFL2
hsa-miR-21	DAXX
hsa-miR-21	E2F1
hsa-miR-21	FAM3C
hsa-miR-21	GLCCI1
hsa-miR-21	HIPK3
hsa-miR-21	HNRNPK
hsa-miR-21	IL6R
hsa-miR-21	JAG1
hsa-miR-21	JMY
hsa-miR-21	LRRFIP1
hsa-miR-21	MARCKS
hsa-miR-21	MTAP
hsa-miR-21	NFIB
hsa-miR-21	NTF3
hsa-miR-21	PDCD4
hsa-miR-21	PELI1
hsa-miR-21	PPARA
hsa-miR-21	PPIF
hsa-miR-21	PRRG4
hsa-miR-21	PTEN
hsa-miR-21	RASA1
hsa-miR-21	RASGRP1
hsa-miR-21	RB1
hsa-miR-21	RECK
hsa-miR-21	RP2
hsa-miR-21	SERPINB5
hsa-miR-21	SESN1
hsa-miR-21	SGK3
hsa-miR-21	SLC16A10
hsa-miR-21	SOCS5
hsa-miR-21	SOX5
hsa-miR-21	STAT3
hsa-miR-21	TGFB1
hsa-miR-21	TGFBR2
hsa-miR-21	TGFBR3
hsa-miR-21	TIMP3
hsa-miR-21	TOPORS
hsa-miR-21	TP53BP2
hsa-miR-21	TP63
hsa-miR-21	TPM1

## Sheet: NPC2
miRNA	Target Gene Symbol
hsa-let-7d	DAD1
hsa-let-7d	DICER1
hsa-let-7d	DRD3
hsa-let-7d	EIF4G2
hsa-let-7d	RABGAP1L
hsa-let-7d	SMOX
hsa-let-7f	ASS1
hsa-let-7f	EEF1A2
hsa-let-7f	ESM1
hsa-let-7f	FDPS
hsa-let-7f	KIF1A
hsa-let-7f	KLK10
hsa-let-7f	KLK6
hsa-let-7f	NTS
hsa-let-7f	TFF1
hsa-let-7f	VIM
hsa-let-7i	BMP2K
hsa-let-7i	DAD1
hsa-let-7i	EIF4G2
hsa-let-7i	FANCD2
hsa-let-7i	TLR4
hsa-miR-23a	ATAT1
hsa-miR-23a	C21orf33
hsa-miR-23a	CXCL12
hsa-miR-23a	HES1
hsa-miR-23a	POU4F2
hsa-miR-26a	EZH2
hsa-miR-26a	PLAG1
hsa-miR-26a	SERBP1
hsa-miR-26a	SMAD1
hsa-miR-26a	TGFBR2
Hsa-miR-103	CCNE1
Hsa-miR-103	CDKL2
Hsa-miR-103	CREB1
Hsa-miR-103	FBXW11
Hsa-miR-103	ICOS
Hsa-miR-103	SERBP1
Hsa-miR-21	ACTA2
Hsa-miR-21	APAF1
Hsa-miR-21	BMPR2
Hsa-miR-21	BTG2
Hsa-miR-21	CDC25A
Hsa-miR-21	CDK6
Hsa-miR-21	CDKN1A
Hsa-miR-21	CFL2
Hsa-miR-21	DAXX
Hsa-miR-21	E2F1
Hsa-miR-21	FAM3C
Hsa-miR-21	GLCCI1
Hsa-miR-21	HIPK3
Hsa-miR-21	HNRNPK
Hsa-miR-21	IL6R
Hsa-miR-21	JAG1
Hsa-miR-21	JMY
Hsa-miR-21	LRRFIP1
Hsa-miR-21	MARCKS
Hsa-miR-21	MTAP
Hsa-miR-21	NFIB
Hsa-miR-21	NTF3
Hsa-miR-21	PDCD4
Hsa-miR-21	PELI1
Hsa-miR-21	PPARA
Hsa-miR-21	PPIF
Hsa-miR-21	PRRG4
Hsa-miR-21	PTEN
Hsa-miR-21	RASA1
Hsa-miR-21	RASGRP1
Hsa-miR-21	RB1
Hsa-miR-21	RECK
Hsa-miR-21	RP2
Hsa-miR-21	SERPINB5
Hsa-miR-21	SESN1
Hsa-miR-21	SGK3
Hsa-miR-21	SLC16A10
Hsa-miR-21	SOCS5
Hsa-miR-21	SOX5
Hsa-miR-21	STAT3
Hsa-miR-21	TGFB1
Hsa-miR-21	TGFBR2
Hsa-miR-21	TGFBR3
Hsa-miR-21	TIMP3
Hsa-miR-21	TOPORS
Hsa-miR-21	TP53BP2
Hsa-miR-21	TP63
Hsa-miR-21	TPM1
hsa-miR-615-3p	AARS
hsa-miR-615-3p	ABCC1
hsa-miR-615-3p	ABCD1
hsa-miR-615-3p	ABCF1
hsa-miR-615-3p	ABLIM1
hsa-miR-615-3p	ABT1
hsa-miR-615-3p	ACAD9
hsa-miR-615-3p	ACADVL
hsa-miR-615-3p	ACOX1
hsa-miR-615-3p	ACTN1
hsa-miR-615-3p	ACTN4
hsa-miR-615-3p	ADAMTS1
hsa-miR-615-3p	ADCK2
hsa-miR-615-3p	ADRBK2
hsa-miR-615-3p	AFF1
hsa-miR-615-3p	AGO1
hsa-miR-615-3p	AKAP11
hsa-miR-615-3p	AKAP8L
hsa-miR-615-3p	AKTIP
hsa-miR-615-3p	ALDH1A2
hsa-miR-615-3p	ALDH1B1
hsa-miR-615-3p	ALDH2
hsa-miR-615-3p	ALDOA
hsa-miR-615-3p	ALDOC
hsa-miR-615-3p	ALKBH5
hsa-miR-615-3p	ALYREF
hsa-miR-615-3p	ANKRD11
hsa-miR-615-3p	ANKRD36B
hsa-miR-615-3p	ANO6
hsa-miR-615-3p	ANP32A
hsa-miR-615-3p	AP2B1
hsa-miR-615-3p	AP3D1
hsa-miR-615-3p	AP3M1
hsa-miR-615-3p	APBA2
hsa-miR-615-3p	APBA3
hsa-miR-615-3p	APEH
hsa-miR-615-3p	APOPT1
hsa-miR-615-3p	AQP3
hsa-miR-615-3p	ARF1
hsa-miR-615-3p	ARHGAP19
hsa-miR-615-3p	ARHGAP22
hsa-miR-615-3p	ARPC5L
hsa-miR-615-3p	ARRB2
hsa-miR-615-3p	ASB3
hsa-miR-615-3p	ASB6
hsa-miR-615-3p	ASB8
hsa-miR-615-3p	ASNS
hsa-miR-615-3p	ATN1
hsa-miR-615-3p	ATP13A2
hsa-miR-615-3p	ATP2B1
hsa-miR-615-3p	ATP5B
hsa-miR-615-3p	ATP5E
hsa-miR-615-3p	ATP7B
hsa-miR-615-3p	ATPIF1
hsa-miR-615-3p	ATRX
hsa-miR-615-3p	ATXN7L3
hsa-miR-615-3p	BACH2
hsa-miR-615-3p	BAG5
hsa-miR-615-3p	BAG6
hsa-miR-615-3p	BCAT2
hsa-miR-615-3p	BCKDK
hsa-miR-615-3p	BCLAF1
hsa-miR-615-3p	BCOR
hsa-miR-615-3p	BEX4
hsa-miR-615-3p	BICD2
hsa-miR-615-3p	BIRC6
hsa-miR-615-3p	BRD2
hsa-miR-615-3p	BSDC1
hsa-miR-615-3p	BTG3
hsa-miR-615-3p	BTN3A2
hsa-miR-615-3p	BTN3A3
hsa-miR-615-3p	BUB3
hsa-miR-615-3p	BVES
hsa-miR-615-3p	C11orf57
hsa-miR-615-3p	C12orf57
hsa-miR-615-3p	C16orf59
hsa-miR-615-3p	C17orf51
hsa-miR-615-3p	C19orf43
hsa-miR-615-3p	C19orf54
hsa-miR-615-3p	C9orf78
hsa-miR-615-3p	C9orf89
hsa-miR-615-3p	CACFD1
hsa-miR-615-3p	CAMLG
hsa-miR-615-3p	CAMSAP3
hsa-miR-615-3p	CANX
hsa-miR-615-3p	CAPN15
hsa-miR-615-3p	CBFB
hsa-miR-615-3p	CBS
hsa-miR-615-3p	CBX6
hsa-miR-615-3p	CCAR2
hsa-miR-615-3p	CCDC127
hsa-miR-615-3p	CCDC137
hsa-miR-615-3p	CCDC142
hsa-miR-615-3p	CCDC180
hsa-miR-615-3p	CCHCR1
hsa-miR-615-3p	CCND2
hsa-miR-615-3p	CCND3
hsa-miR-615-3p	CCNF
hsa-miR-615-3p	CCT7
hsa-miR-615-3p	CCT8
hsa-miR-615-3p	CD2BP2
hsa-miR-615-3p	CD99
hsa-miR-615-3p	CDC34
hsa-miR-615-3p	CDC37
hsa-miR-615-3p	CDC42EP1
hsa-miR-615-3p	CDC6
hsa-miR-615-3p	CDC7
hsa-miR-615-3p	CDCA4
hsa-miR-615-3p	CDH2
hsa-miR-615-3p	CDK20
hsa-miR-615-3p	CDK6
hsa-miR-615-3p	CDKN2A
hsa-miR-615-3p	CELSR1
hsa-miR-615-3p	CEP152
hsa-miR-615-3p	CEP250
hsa-miR-615-3p	CERK
hsa-miR-615-3p	CHAMP1
hsa-miR-615-3p	CHD4
hsa-miR-615-3p	CHD5
hsa-miR-615-3p	CHD7
hsa-miR-615-3p	CHD8
hsa-miR-615-3p	CHERP
hsa-miR-615-3p	CHMP2A
hsa-miR-615-3p	CHRNA5
hsa-miR-615-3p	CHST15
hsa-miR-615-3p	CIC
hsa-miR-615-3p	CIZ1
hsa-miR-615-3p	CKAP4
hsa-miR-615-3p	CLCC1
hsa-miR-615-3p	CLN6
hsa-miR-615-3p	CLPP
hsa-miR-615-3p	CLSPN
hsa-miR-615-3p	CLTC
hsa-miR-615-3p	CNOT1
hsa-miR-615-3p	CNOT10
hsa-miR-615-3p	CNP
hsa-miR-615-3p	COA7
hsa-miR-615-3p	COCH
hsa-miR-615-3p	COG4
hsa-miR-615-3p	COL4A2
hsa-miR-615-3p	COL6A1
hsa-miR-615-3p	COMMD2
hsa-miR-615-3p	CORO1A
hsa-miR-615-3p	CPSF4
hsa-miR-615-3p	CPT1C
hsa-miR-615-3p	CSNK2A1
hsa-miR-615-3p	CTC1
hsa-miR-615-3p	CTCF
hsa-miR-615-3p	CTDSP2
hsa-miR-615-3p	CTNNA1
hsa-miR-615-3p	CTNND1
hsa-miR-615-3p	CTPS1
hsa-miR-615-3p	CTSZ
hsa-miR-615-3p	CUEDC2
hsa-miR-615-3p	CUL4A
hsa-miR-615-3p	CWC22
hsa-miR-615-3p	CYC1
hsa-miR-615-3p	DAP3
hsa-miR-615-3p	DAZAP1
hsa-miR-615-3p	DBN1
hsa-miR-615-3p	DCAF12
hsa-miR-615-3p	DCTPP1
hsa-miR-615-3p	DDIT4
hsa-miR-615-3p	DDX11
hsa-miR-615-3p	DDX19A
hsa-miR-615-3p	DDX23
hsa-miR-615-3p	DDX42
hsa-miR-615-3p	DDX55
hsa-miR-615-3p	DEDD
hsa-miR-615-3p	DENR
hsa-miR-615-3p	DESI1
hsa-miR-615-3p	DGKE
hsa-miR-615-3p	DHODH
hsa-miR-615-3p	DIAPH1
hsa-miR-615-3p	DIDO1
hsa-miR-615-3p	DIXDC1
hsa-miR-615-3p	DLAT
hsa-miR-615-3p	DLG3
hsa-miR-615-3p	DLST
hsa-miR-615-3p	DNAJA2
hsa-miR-615-3p	DNAJC10
hsa-miR-615-3p	DNAJC9
hsa-miR-615-3p	DNM1
hsa-miR-615-3p	DNM1L
hsa-miR-615-3p	DNM2
hsa-miR-615-3p	DPH2
hsa-miR-615-3p	DPH7
hsa-miR-615-3p	DPM3
hsa-miR-615-3p	DPP3
hsa-miR-615-3p	DRG1
hsa-miR-615-3p	DST
hsa-miR-615-3p	DVL3
hsa-miR-615-3p	DXO
hsa-miR-615-3p	DYNC1H1
hsa-miR-615-3p	E2F4
hsa-miR-615-3p	EBNA1BP2
hsa-miR-615-3p	EBP
hsa-miR-615-3p	EDC3
hsa-miR-615-3p	EDF1
hsa-miR-615-3p	EEF1A1
hsa-miR-615-3p	EEF2
hsa-miR-615-3p	EFCAB14
hsa-miR-615-3p	EHMT1
hsa-miR-615-3p	EHMT2
hsa-miR-615-3p	EIF2B3
hsa-miR-615-3p	EIF3B
hsa-miR-615-3p	EIF3C
hsa-miR-615-3p	EIF3D
hsa-miR-615-3p	EIF3M
hsa-miR-615-3p	EIF4A1
hsa-miR-615-3p	EIF4G1
hsa-miR-615-3p	ELAC2
hsa-miR-615-3p	ELF4
hsa-miR-615-3p	ELOVL6
hsa-miR-615-3p	EMD
hsa-miR-615-3p	ENAH
hsa-miR-615-3p	ENO1
hsa-miR-615-3p	ENTPD6
hsa-miR-615-3p	EP300
hsa-miR-615-3p	EP400
hsa-miR-615-3p	EPDR1
hsa-miR-615-3p	EPHA7
hsa-miR-615-3p	EPN2
hsa-miR-615-3p	ERLIN1
hsa-miR-615-3p	ESPL1
hsa-miR-615-3p	ESRRA
hsa-miR-615-3p	EWSR1
hsa-miR-615-3p	EXOC2
hsa-miR-615-3p	EXOC7
hsa-miR-615-3p	EXOC8
hsa-miR-615-3p	EZH1
hsa-miR-615-3p	EZR
hsa-miR-615-3p	FAM107B
hsa-miR-615-3p	FAM109A
hsa-miR-615-3p	FAM120A
hsa-miR-615-3p	FAM127B
hsa-miR-615-3p	FAM13A
hsa-miR-615-3p	FAM53B
hsa-miR-615-3p	FAM98A
hsa-miR-615-3p	FASN
hsa-miR-615-3p	FBN2
hsa-miR-615-3p	FBXL14
hsa-miR-615-3p	FBXL19
hsa-miR-615-3p	FBXO28
hsa-miR-615-3p	FKBP15
hsa-miR-615-3p	FKBP4
hsa-miR-615-3p	FLCN
hsa-miR-615-3p	FLNA
hsa-miR-615-3p	FN1
hsa-miR-615-3p	FNBP1
hsa-miR-615-3p	FOXK1
hsa-miR-615-3p	FOXN4
hsa-miR-615-3p	FOXO3
hsa-miR-615-3p	FOXO4
hsa-miR-615-3p	FRAT2
hsa-miR-615-3p	FREM2
hsa-miR-615-3p	FSTL1
hsa-miR-615-3p	FUBP1
hsa-miR-615-3p	FURIN
hsa-miR-615-3p	FUS
hsa-miR-615-3p	FYCO1
hsa-miR-615-3p	GADD45A
hsa-miR-615-3p	GADD45GIP1
hsa-miR-615-3p	GALK1
hsa-miR-615-3p	GANAB
hsa-miR-615-3p	GAPDH
hsa-miR-615-3p	GART
hsa-miR-615-3p	GATAD2A
hsa-miR-615-3p	GDE1
hsa-miR-615-3p	GDF11
hsa-miR-615-3p	GGA3
hsa-miR-615-3p	GIGYF1
hsa-miR-615-3p	GINS2
hsa-miR-615-3p	GLA
hsa-miR-615-3p	GLUL
hsa-miR-615-3p	GNAS
hsa-miR-615-3p	GNL3
hsa-miR-615-3p	GNPTAB
hsa-miR-615-3p	GOLGA2
hsa-miR-615-3p	GOSR1
hsa-miR-615-3p	GPSM1
hsa-miR-615-3p	GRPEL2
hsa-miR-615-3p	GTF3C1
hsa-miR-615-3p	GTF3C4
hsa-miR-615-3p	H1F0
hsa-miR-615-3p	H2AFV
hsa-miR-615-3p	H2AFY
hsa-miR-615-3p	HADHA
hsa-miR-615-3p	HCFC1
hsa-miR-615-3p	HDAC1
hsa-miR-615-3p	HDAC7
hsa-miR-615-3p	HDGF
hsa-miR-615-3p	HDLBP
hsa-miR-615-3p	HEATR1
hsa-miR-615-3p	HEATR2
hsa-miR-615-3p	HEATR6
hsa-miR-615-3p	HECTD3
hsa-miR-615-3p	HELLS
hsa-miR-615-3p	HERPUD1
hsa-miR-615-3p	HEXA
hsa-miR-615-3p	HGSNAT
hsa-miR-615-3p	HIPK1
hsa-miR-615-3p	HIPK2
hsa-miR-615-3p	HIST1H2BD
hsa-miR-615-3p	HIST1H2BG
hsa-miR-615-3p	HIST1H2BJ
hsa-miR-615-3p	HIST1H4B
hsa-miR-615-3p	HIST2H2AA3
hsa-miR-615-3p	HIST2H2AB
hsa-miR-615-3p	HIST2H2BE
hsa-miR-615-3p	HIST2H2BF
hsa-miR-615-3p	HIST2H3A
hsa-miR-615-3p	HIST2H4B
hsa-miR-615-3p	HIST4H4
hsa-miR-615-3p	HK1
hsa-miR-615-3p	HLA-A
hsa-miR-615-3p	HLA-B
hsa-miR-615-3p	HMGCR
hsa-miR-615-3p	HMGN4
hsa-miR-615-3p	HMGXB3
hsa-miR-615-3p	HNRNPA0
hsa-miR-615-3p	HNRNPA1
hsa-miR-615-3p	HNRNPA2B1
hsa-miR-615-3p	HNRNPAB
hsa-miR-615-3p	HNRNPC
hsa-miR-615-3p	HNRNPF
hsa-miR-615-3p	HNRNPK
hsa-miR-615-3p	HNRNPL
hsa-miR-615-3p	HNRNPM
hsa-miR-615-3p	HNRNPR
hsa-miR-615-3p	HNRNPU
hsa-miR-615-3p	HOOK3
hsa-miR-615-3p	HOXC13
hsa-miR-615-3p	HOXC4
hsa-miR-615-3p	HRAS
hsa-miR-615-3p	HS6ST1
hsa-miR-615-3p	HSP90AB1
hsa-miR-615-3p	HSPA1B
hsa-miR-615-3p	HSPA4
hsa-miR-615-3p	HSPA8
hsa-miR-615-3p	HSPA9
hsa-miR-615-3p	HYOU1
hsa-miR-615-3p	IARS
hsa-miR-615-3p	IDH3B
hsa-miR-615-3p	IFRD2
hsa-miR-615-3p	IGF2BP1
hsa-miR-615-3p	IL6ST
hsa-miR-615-3p	ILF2
hsa-miR-615-3p	ILF3
hsa-miR-615-3p	IMMT
hsa-miR-615-3p	IMPDH1
hsa-miR-615-3p	IMPDH2
hsa-miR-615-3p	INTS1
hsa-miR-615-3p	IPO13
hsa-miR-615-3p	IREB2
hsa-miR-615-3p	IRF2BP2
hsa-miR-615-3p	IRF2BPL
hsa-miR-615-3p	IRS4
hsa-miR-615-3p	ISLR2
hsa-miR-615-3p	ITGA7
hsa-miR-615-3p	ITGA8
hsa-miR-615-3p	ITPRIPL2
hsa-miR-615-3p	JARID2
hsa-miR-615-3p	JUP
hsa-miR-615-3p	KAT2A
hsa-miR-615-3p	KDELR1
hsa-miR-615-3p	KDM4B
hsa-miR-615-3p	KHDRBS1
hsa-miR-615-3p	KHSRP
hsa-miR-615-3p	KIAA0100
hsa-miR-615-3p	KIAA1109
hsa-miR-615-3p	KIAA1191
hsa-miR-615-3p	KIAA1429
hsa-miR-615-3p	KIF14
hsa-miR-615-3p	KIF2A
hsa-miR-615-3p	KIFC2
hsa-miR-615-3p	KIRREL
hsa-miR-615-3p	KLHL11
hsa-miR-615-3p	KLHL22
hsa-miR-615-3p	KLHL42
hsa-miR-615-3p	KLHL8
hsa-miR-615-3p	KMT2C
hsa-miR-615-3p	KMT2D
hsa-miR-615-3p	KPNA6
hsa-miR-615-3p	KPNB1
hsa-miR-615-3p	KRBA1
hsa-miR-615-3p	LAMP1
hsa-miR-615-3p	LAMTOR2
hsa-miR-615-3p	LARP1
hsa-miR-615-3p	LCOR
hsa-miR-615-3p	LDHB
hsa-miR-615-3p	LDLRAP1
hsa-miR-615-3p	LENG8
hsa-miR-615-3p	LIG1
hsa-miR-615-3p	LMNA
hsa-miR-615-3p	LMTK2
hsa-miR-615-3p	LONRF2
hsa-miR-615-3p	LRBA
hsa-miR-615-3p	LRP12
hsa-miR-615-3p	LRPAP1
hsa-miR-615-3p	LRRC37A2
hsa-miR-615-3p	LRRC41
hsa-miR-615-3p	LRRC42
hsa-miR-615-3p	LRRC8D
hsa-miR-615-3p	LSM12
hsa-miR-615-3p	LSM14A
hsa-miR-615-3p	LUZP1
hsa-miR-615-3p	MACF1
hsa-miR-615-3p	MAD2L1BP
hsa-miR-615-3p	MAGED1
hsa-miR-615-3p	MAGEF1
hsa-miR-615-3p	MAGOH
hsa-miR-615-3p	MANBAL
hsa-miR-615-3p	MAP1A
hsa-miR-615-3p	MAP3K2
hsa-miR-615-3p	MAP7D1
hsa-miR-615-3p	MAPKAPK2
hsa-miR-615-3p	MAPKAPK5
hsa-miR-615-3p	MARCKSL1
hsa-miR-615-3p	MARS
hsa-miR-615-3p	MATR3
hsa-miR-615-3p	MAU2
hsa-miR-615-3p	MAZ
hsa-miR-615-3p	MBD1
hsa-miR-615-3p	MBOAT7
hsa-miR-615-3p	MCL1
hsa-miR-615-3p	MCM10
hsa-miR-615-3p	MCM2
hsa-miR-615-3p	MCM3AP
hsa-miR-615-3p	MDC1
hsa-miR-615-3p	MDH2
hsa-miR-615-3p	MED13L
hsa-miR-615-3p	MED8
hsa-miR-615-3p	MEGF8
hsa-miR-615-3p	MID1IP1
hsa-miR-615-3p	MIER3
hsa-miR-615-3p	MKI67
hsa-miR-615-3p	MLH3
hsa-miR-615-3p	MOGS
hsa-miR-615-3p	MORC2
hsa-miR-615-3p	MORF4L1
hsa-miR-615-3p	MOV10
hsa-miR-615-3p	MPP2
hsa-miR-615-3p	MRFAP1
hsa-miR-615-3p	MRPL21
hsa-miR-615-3p	MRPL23
hsa-miR-615-3p	MRPL38
hsa-miR-615-3p	MRPL46
hsa-miR-615-3p	MRPL54
hsa-miR-615-3p	MRPS12
hsa-miR-615-3p	MRPS15
hsa-miR-615-3p	MRPS18B
hsa-miR-615-3p	MSH6
hsa-miR-615-3p	MSN
hsa-miR-615-3p	MSTO1
hsa-miR-615-3p	MTA2
hsa-miR-615-3p	MTG1
hsa-miR-615-3p	MTHFD1L
hsa-miR-615-3p	MTSS1L
hsa-miR-615-3p	MUT
hsa-miR-615-3p	MXI1
hsa-miR-615-3p	MYH14
hsa-miR-615-3p	MYO19
hsa-miR-615-3p	MYO1D
hsa-miR-615-3p	MYO9A
hsa-miR-615-3p	NACA
hsa-miR-615-3p	NACC1
hsa-miR-615-3p	NAF1
hsa-miR-615-3p	NAT8L
hsa-miR-615-3p	NBPF15
hsa-miR-615-3p	NBR1
hsa-miR-615-3p	NCAPD2
hsa-miR-615-3p	NCL
hsa-miR-615-3p	NCLN
hsa-miR-615-3p	NCOR1
hsa-miR-615-3p	NDUFA10
hsa-miR-615-3p	NDUFAB1
hsa-miR-615-3p	NDUFS1
hsa-miR-615-3p	NEK9
hsa-miR-615-3p	NIP7
hsa-miR-615-3p	NKX2-5
hsa-miR-615-3p	NMNAT2
hsa-miR-615-3p	NMT1
hsa-miR-615-3p	NOC2L
hsa-miR-615-3p	NOLC1
hsa-miR-615-3p	NOMO3
hsa-miR-615-3p	NONO
hsa-miR-615-3p	NOP2
hsa-miR-615-3p	NPRL3
hsa-miR-615-3p	NPTX1
hsa-miR-615-3p	NR1H2
hsa-miR-615-3p	NR1I2
hsa-miR-615-3p	NR2C2
hsa-miR-615-3p	NRBP1
hsa-miR-615-3p	NRD1
hsa-miR-615-3p	NRIP1
hsa-miR-615-3p	NSD1
hsa-miR-615-3p	NTRK3
hsa-miR-615-3p	NUBP1
hsa-miR-615-3p	NUDT16
hsa-miR-615-3p	NUDT9
hsa-miR-615-3p	NUP50
hsa-miR-615-3p	NUP62
hsa-miR-615-3p	NUPR1
hsa-miR-615-3p	NXF1
hsa-miR-615-3p	OGFOD1
hsa-miR-615-3p	OGFR
hsa-miR-615-3p	OGG1
hsa-miR-615-3p	OSBPL11
hsa-miR-615-3p	P4HB
hsa-miR-615-3p	PA2G4
hsa-miR-615-3p	PABPC4
hsa-miR-615-3p	PABPN1
hsa-miR-615-3p	PAF1
hsa-miR-615-3p	PAFAH1B2
hsa-miR-615-3p	PANK2
hsa-miR-615-3p	PAPD4
hsa-miR-615-3p	PARP1
hsa-miR-615-3p	PBX3
hsa-miR-615-3p	PCBP2
hsa-miR-615-3p	PCCB
hsa-miR-615-3p	PCNA
hsa-miR-615-3p	PCNT
hsa-miR-615-3p	PCNXL3
hsa-miR-615-3p	PDCD11
hsa-miR-615-3p	PDCD5
hsa-miR-615-3p	PDCD7
hsa-miR-615-3p	PDGFC
hsa-miR-615-3p	PDRG1
hsa-miR-615-3p	PDS5A
hsa-miR-615-3p	PDXDC1
hsa-miR-615-3p	PEF1
hsa-miR-615-3p	PELP1
hsa-miR-615-3p	PEX14
hsa-miR-615-3p	PFDN2
hsa-miR-615-3p	PFDN6
hsa-miR-615-3p	PFKP
hsa-miR-615-3p	PGAM1
hsa-miR-615-3p	PGAM4
hsa-miR-615-3p	PGM2L1
hsa-miR-615-3p	PHGDH
hsa-miR-615-3p	PHKG2
hsa-miR-615-3p	PHTF1
hsa-miR-615-3p	PIM3
hsa-miR-615-3p	PIN4
hsa-miR-615-3p	PIP5K1A
hsa-miR-615-3p	PITPNA
hsa-miR-615-3p	PKD1
hsa-miR-615-3p	PKN3
hsa-miR-615-3p	PLBD2
hsa-miR-615-3p	PLEC
hsa-miR-615-3p	PLEKHB2
hsa-miR-615-3p	PLOD2
hsa-miR-615-3p	PLXNA1
hsa-miR-615-3p	PLXNB2
hsa-miR-615-3p	PNMA2
hsa-miR-615-3p	PODXL2
hsa-miR-615-3p	POLG
hsa-miR-615-3p	POLR1A
hsa-miR-615-3p	POLR2A
hsa-miR-615-3p	POLR2B
hsa-miR-615-3p	POLR3H
hsa-miR-615-3p	POMK
hsa-miR-615-3p	PPIF
hsa-miR-615-3p	PPIL1
hsa-miR-615-3p	PPP1CB
hsa-miR-615-3p	PPP1R10
hsa-miR-615-3p	PPP1R14B
hsa-miR-615-3p	PPP1R15B
hsa-miR-615-3p	PPP2R5D
hsa-miR-615-3p	PPP4C
hsa-miR-615-3p	PPP5C
hsa-miR-615-3p	PPP6R3
hsa-miR-615-3p	PQBP1
hsa-miR-615-3p	PRDM16
hsa-miR-615-3p	PRDX2
hsa-miR-615-3p	PRDX4
hsa-miR-615-3p	PRICKLE4
hsa-miR-615-3p	PRKAB2
hsa-miR-615-3p	PRKCD
hsa-miR-615-3p	PRNP
hsa-miR-615-3p	PROSER1
hsa-miR-615-3p	PRPF8
hsa-miR-615-3p	PRPSAP1
hsa-miR-615-3p	PRR12
hsa-miR-615-3p	PRR14L
hsa-miR-615-3p	PRR3
hsa-miR-615-3p	PRRC2A
hsa-miR-615-3p	PRRC2B
hsa-miR-615-3p	PSAP
hsa-miR-615-3p	PSMB7
hsa-miR-615-3p	PSMD13
hsa-miR-615-3p	PSMD2
hsa-miR-615-3p	PSMD8
hsa-miR-615-3p	PSMF1
hsa-miR-615-3p	PTBP1
hsa-miR-615-3p	PTGFRN
hsa-miR-615-3p	PTGS1
hsa-miR-615-3p	PTMA
hsa-miR-615-3p	PTP4A2
hsa-miR-615-3p	PTPLAD1
hsa-miR-615-3p	PTPN21
hsa-miR-615-3p	PTPRK
hsa-miR-615-3p	PTPRU
hsa-miR-615-3p	PUM2
hsa-miR-615-3p	PVR
hsa-miR-615-3p	PVRL1
hsa-miR-615-3p	PWWP2A
hsa-miR-615-3p	RAB11FIP1
hsa-miR-615-3p	RAB23
hsa-miR-615-3p	RAB5B
hsa-miR-615-3p	RAD23A
hsa-miR-615-3p	RAD51D
hsa-miR-615-3p	RADIL
hsa-miR-615-3p	RALBP1
hsa-miR-615-3p	RALGAPB
hsa-miR-615-3p	RALGDS
hsa-miR-615-3p	RAN
hsa-miR-615-3p	RANBP10
hsa-miR-615-3p	RAPGEF1
hsa-miR-615-3p	RAPGEF2
hsa-miR-615-3p	RARA
hsa-miR-615-3p	RASAL3
hsa-miR-615-3p	RAVER2
hsa-miR-615-3p	RBAK
hsa-miR-615-3p	RBM10
hsa-miR-615-3p	RBM15B
hsa-miR-615-3p	RBM8A
hsa-miR-615-3p	RCC2
hsa-miR-615-3p	RECQL4
hsa-miR-615-3p	REEP4
hsa-miR-615-3p	REXO4
hsa-miR-615-3p	RFX3
hsa-miR-615-3p	RGMA
hsa-miR-615-3p	RHBDF2
hsa-miR-615-3p	RHBDL3
hsa-miR-615-3p	RNF149
hsa-miR-615-3p	RNF185
hsa-miR-615-3p	RNF19A
hsa-miR-615-3p	RNF25
hsa-miR-615-3p	RNPS1
hsa-miR-615-3p	RPA1
hsa-miR-615-3p	RPA3
hsa-miR-615-3p	RPL13
hsa-miR-615-3p	RPL15
hsa-miR-615-3p	RPL21
hsa-miR-615-3p	RPL23
hsa-miR-615-3p	RPL29
hsa-miR-615-3p	RPL3
hsa-miR-615-3p	RPL31
hsa-miR-615-3p	RPL36
hsa-miR-615-3p	RPL36AL
hsa-miR-615-3p	RPL37A
hsa-miR-615-3p	RPL5
hsa-miR-615-3p	RPL7
hsa-miR-615-3p	RPL7A
hsa-miR-615-3p	RPL7L1
hsa-miR-615-3p	RPL9
hsa-miR-615-3p	RPN2
hsa-miR-615-3p	RPP30
hsa-miR-615-3p	RPS12
hsa-miR-615-3p	RPS15
hsa-miR-615-3p	RPS17
hsa-miR-615-3p	RPS2
hsa-miR-615-3p	RPS3
hsa-miR-615-3p	RPSA
hsa-miR-615-3p	RRP1
hsa-miR-615-3p	RRP1B
hsa-miR-615-3p	RTCA
hsa-miR-615-3p	RTEL1
hsa-miR-615-3p	SAE1
hsa-miR-615-3p	SALL2
hsa-miR-615-3p	SALL3
hsa-miR-615-3p	SAR1A
hsa-miR-615-3p	SART1
hsa-miR-615-3p	SCARA3
hsa-miR-615-3p	SCARB1
hsa-miR-615-3p	SDE2
hsa-miR-615-3p	SDHC
hsa-miR-615-3p	SDK1
hsa-miR-615-3p	SEC16A
hsa-miR-615-3p	SEC24C
hsa-miR-615-3p	SEC61A1
hsa-miR-615-3p	SEMA3E
hsa-miR-615-3p	SEMA7A
hsa-miR-615-3p	SEPHS1
hsa-miR-615-3p	SEPHS2
hsa-miR-615-3p	SEPT2
hsa-miR-615-3p	SERBP1
hsa-miR-615-3p	SERINC3
hsa-miR-615-3p	SF3A1
hsa-miR-615-3p	SF3A3
hsa-miR-615-3p	SF3B1
hsa-miR-615-3p	SF3B2
hsa-miR-615-3p	SF3B3
hsa-miR-615-3p	SFPQ
hsa-miR-615-3p	SGMS2
hsa-miR-615-3p	SHKBP1
hsa-miR-615-3p	SHMT2
hsa-miR-615-3p	SHPK
hsa-miR-615-3p	SIL1
hsa-miR-615-3p	SIPA1L3
hsa-miR-615-3p	SIRPA
hsa-miR-615-3p	SLC16A1
hsa-miR-615-3p	SLC1A4
hsa-miR-615-3p	SLC25A1
hsa-miR-615-3p	SLC30A1
hsa-miR-615-3p	SLC38A7
hsa-miR-615-3p	SLC4A2
hsa-miR-615-3p	SLC7A2
hsa-miR-615-3p	SLCO4C1
hsa-miR-615-3p	SLK
hsa-miR-615-3p	SLMO1
hsa-miR-615-3p	SMARCA2
hsa-miR-615-3p	SMARCA4
hsa-miR-615-3p	SMARCC2
hsa-miR-615-3p	SMC1A
hsa-miR-615-3p	SMC3
hsa-miR-615-3p	SMDT1
hsa-miR-615-3p	SMG1
hsa-miR-615-3p	SMOX
hsa-miR-615-3p	SNRNP70
hsa-miR-615-3p	SNRPD1
hsa-miR-615-3p	SOCS4
hsa-miR-615-3p	SOCS7
hsa-miR-615-3p	SOX8
hsa-miR-615-3p	SPAG7
hsa-miR-615-3p	SPCS3
hsa-miR-615-3p	SPEN
hsa-miR-615-3p	SPTBN1
hsa-miR-615-3p	SRCAP
hsa-miR-615-3p	SRRM2
hsa-miR-615-3p	SSH1
hsa-miR-615-3p	SSR2
hsa-miR-615-3p	SSR3
hsa-miR-615-3p	ST14
hsa-miR-615-3p	ST3GAL2
hsa-miR-615-3p	STAT1
hsa-miR-615-3p	STK35
hsa-miR-615-3p	STK40
hsa-miR-615-3p	STOML2
hsa-miR-615-3p	SUPT16H
hsa-miR-615-3p	SUPT20H
hsa-miR-615-3p	SUPT6H
hsa-miR-615-3p	SUV39H1
hsa-miR-615-3p	SVIL
hsa-miR-615-3p	SYK
hsa-miR-615-3p	SYPL1
hsa-miR-615-3p	SYPL2
hsa-miR-615-3p	SYVN1
hsa-miR-615-3p	TACO1
hsa-miR-615-3p	TAF15
hsa-miR-615-3p	TAF6
hsa-miR-615-3p	TAGLN2
hsa-miR-615-3p	TATDN2
hsa-miR-615-3p	TBC1D31
hsa-miR-615-3p	TBCB
hsa-miR-615-3p	TBP
hsa-miR-615-3p	TCERG1
hsa-miR-615-3p	TCF3
hsa-miR-615-3p	TCOF1
hsa-miR-615-3p	TCP1
hsa-miR-615-3p	TECR
hsa-miR-615-3p	THG1L
hsa-miR-615-3p	THOC5
hsa-miR-615-3p	THOP1
hsa-miR-615-3p	THRAP3
hsa-miR-615-3p	THUMPD3
hsa-miR-615-3p	TIAM1
hsa-miR-615-3p	TIMELESS
hsa-miR-615-3p	TIMM50
hsa-miR-615-3p	TJP1
hsa-miR-615-3p	TLE1
hsa-miR-615-3p	TLE3
hsa-miR-615-3p	TM9SF1
hsa-miR-615-3p	TM9SF2
hsa-miR-615-3p	TMCO4
hsa-miR-615-3p	TMED2
hsa-miR-615-3p	TMEM115
hsa-miR-615-3p	TMEM126B
hsa-miR-615-3p	TMEM132A
hsa-miR-615-3p	TMEM33
hsa-miR-615-3p	TMEM66
hsa-miR-615-3p	TMPO
hsa-miR-615-3p	TMSB10
hsa-miR-615-3p	TMUB1
hsa-miR-615-3p	TNPO2
hsa-miR-615-3p	TNRC18
hsa-miR-615-3p	TOMM40
hsa-miR-615-3p	TOMM7
hsa-miR-615-3p	TONSL
hsa-miR-615-3p	TPI1
hsa-miR-615-3p	TPM3
hsa-miR-615-3p	TPR
hsa-miR-615-3p	TPRN
hsa-miR-615-3p	TPST2
hsa-miR-615-3p	TPT1
hsa-miR-615-3p	TRAFD1
hsa-miR-615-3p	TRAP1
hsa-miR-615-3p	TRAPPC10
hsa-miR-615-3p	TRIP10
hsa-miR-615-3p	TRIP12
hsa-miR-615-3p	TROAP
hsa-miR-615-3p	TRPC1
hsa-miR-615-3p	TUBA1A
hsa-miR-615-3p	TUBA1B
hsa-miR-615-3p	TUBB
hsa-miR-615-3p	TUBB2B
hsa-miR-615-3p	TUFM
hsa-miR-615-3p	TUSC2
hsa-miR-615-3p	TUT1
hsa-miR-615-3p	TYMS
hsa-miR-615-3p	U2AF2
hsa-miR-615-3p	UBA1
hsa-miR-615-3p	UBA52
hsa-miR-615-3p	UBA6
hsa-miR-615-3p	UBB
hsa-miR-615-3p	UBC
hsa-miR-615-3p	UBE2C
hsa-miR-615-3p	UBE2F
hsa-miR-615-3p	UBE2G2
hsa-miR-615-3p	UBN1
hsa-miR-615-3p	UBR3
hsa-miR-615-3p	UBXN1
hsa-miR-615-3p	UGGT1
hsa-miR-615-3p	UHRF1
hsa-miR-615-3p	UNKL
hsa-miR-615-3p	UQCR11
hsa-miR-615-3p	UQCRFS1
hsa-miR-615-3p	USP19
hsa-miR-615-3p	USP28
hsa-miR-615-3p	USP36
hsa-miR-615-3p	USP7
hsa-miR-615-3p	UVRAG
hsa-miR-615-3p	VANGL1
hsa-miR-615-3p	VARS
hsa-miR-615-3p	VDAC1
hsa-miR-615-3p	VIM
hsa-miR-615-3p	VPS18
hsa-miR-615-3p	VPS4A
hsa-miR-615-3p	VPS72
hsa-miR-615-3p	WBP1L
hsa-miR-615-3p	WDR1
hsa-miR-615-3p	WDR33
hsa-miR-615-3p	WDR4
hsa-miR-615-3p	WDR5
hsa-miR-615-3p	WDR6
hsa-miR-615-3p	WDR62
hsa-miR-615-3p	WHSC1
hsa-miR-615-3p	WIPI2
hsa-miR-615-3p	WNK1
hsa-miR-615-3p	WSB2
hsa-miR-615-3p	WTIP
hsa-miR-615-3p	WWP2
hsa-miR-615-3p	XRCC6
hsa-miR-615-3p	XYLT2
hsa-miR-615-3p	YBX1
hsa-miR-615-3p	YDJC
hsa-miR-615-3p	YIPF3
hsa-miR-615-3p	YIPF6
hsa-miR-615-3p	YTHDF2
hsa-miR-615-3p	YWHAZ
hsa-miR-615-3p	YY1
hsa-miR-615-3p	ZBTB4
hsa-miR-615-3p	ZC3H3
hsa-miR-615-3p	ZC3HAV1
hsa-miR-615-3p	ZCCHC12
hsa-miR-615-3p	ZDHHC7
hsa-miR-615-3p	ZER1
hsa-miR-615-3p	ZFYVE16
hsa-miR-615-3p	ZFYVE27
hsa-miR-615-3p	ZFYVE9
hsa-miR-615-3p	ZNF146
hsa-miR-615-3p	ZNF235
hsa-miR-615-3p	ZNF263
hsa-miR-615-3p	ZNF33A
hsa-miR-615-3p	ZNF609
hsa-miR-615-3p	ZNF687
hsa-miR-615-3p	ZNF711
hsa-miR-615-3p	ZNF784
hsa-miR-615-3p	ZNF837
hsa-miR-615-3p	ZZEF1
Hsa-miR-24	ACVR1B
Hsa-miR-24	AURKB
Hsa-miR-24	BRCA1
Hsa-miR-24	CCNA2
Hsa-miR-24	CDK1
Hsa-miR-24	CDK4
Hsa-miR-24	CDKN2A
Hsa-miR-24	DHFR
Hsa-miR-24	E2F2
Hsa-miR-24	FEN1
Hsa-miR-24	MAP2K4
Hsa-miR-24	MAPK14
Hsa-miR-24	MYC
Hsa-miR-24	NOTCH1
hsa-miR-19b	BCL2L11
hsa-miR-19b	CTGF
hsa-miR-19b	ESR1
hsa-miR-19b	FMR1
hsa-miR-19b	SOCS1
hsa-miR-142-3p	ABCC9
hsa-miR-142-3p	AGBL2
hsa-miR-142-3p	AGTR2
hsa-miR-142-3p	ALAD
hsa-miR-142-3p	ARF4
hsa-miR-142-3p	ARHGAP12
hsa-miR-142-3p	ARL10
hsa-miR-142-3p	ARL14EP
hsa-miR-142-3p	ARL15
hsa-miR-142-3p	ARL6IP6
hsa-miR-142-3p	ARNTL
hsa-miR-142-3p	ATP2A2
hsa-miR-142-3p	BMP8A
hsa-miR-142-3p	BOD1
hsa-miR-142-3p	BRMS1L
hsa-miR-142-3p	C11orf16
hsa-miR-142-3p	C2
hsa-miR-142-3p	C4BPB
hsa-miR-142-3p	C5orf24
hsa-miR-142-3p	C7orf31
hsa-miR-142-3p	C9orf72
hsa-miR-142-3p	CA5B
hsa-miR-142-3p	CALCOCO2
hsa-miR-142-3p	CCNJ
hsa-miR-142-3p	CDC6
hsa-miR-142-3p	CDCA4
hsa-miR-142-3p	CLEC4D
hsa-miR-142-3p	CLIC4
hsa-miR-142-3p	CLOCK
hsa-miR-142-3p	CLUAP1
hsa-miR-142-3p	CNIH4
hsa-miR-142-3p	CRH
hsa-miR-142-3p	DCTN4
hsa-miR-142-3p	DNAJB4
hsa-miR-142-3p	DOCK10
hsa-miR-142-3p	EDEM3
hsa-miR-142-3p	ENAH
hsa-miR-142-3p	ETNK2
hsa-miR-142-3p	EVI2B
hsa-miR-142-3p	FAM177A1
hsa-miR-142-3p	FAM209A
hsa-miR-142-3p	FAM65A
hsa-miR-142-3p	FAM98A
hsa-miR-142-3p	FBXO3
hsa-miR-142-3p	GNAQ
hsa-miR-142-3p	GOLGA5
hsa-miR-142-3p	GPC4
hsa-miR-142-3p	GPD1L
hsa-miR-142-3p	HOXA13
hsa-miR-142-3p	HSFY2
hsa-miR-142-3p	INCENP
hsa-miR-142-3p	INSIG2
hsa-miR-142-3p	IRF2BP1
hsa-miR-142-3p	ITGAV
hsa-miR-142-3p	KCND3
hsa-miR-142-3p	KCTD12
hsa-miR-142-3p	KIAA1191
hsa-miR-142-3p	KRTAP4-5
hsa-miR-142-3p	MAN1A2
hsa-miR-142-3p	MCFD2
hsa-miR-142-3p	MESP2
hsa-miR-142-3p	MORF4L1
hsa-miR-142-3p	MORF4L2
hsa-miR-142-3p	MRGPRX1
hsa-miR-142-3p	MROH7
hsa-miR-142-3p	NAP1L2
hsa-miR-142-3p	NCKAP1
hsa-miR-142-3p	NEFH
hsa-miR-142-3p	NSFL1C
hsa-miR-142-3p	PCDHB14
hsa-miR-142-3p	PCDHGA10
hsa-miR-142-3p	PCDHGA2
hsa-miR-142-3p	PCMTD2
hsa-miR-142-3p	PITPNC1
hsa-miR-142-3p	PPP2R2C
hsa-miR-142-3p	PROM1
hsa-miR-142-3p	PSMB5
hsa-miR-142-3p	PSMD12
hsa-miR-142-3p	RAC1
hsa-miR-142-3p	RGS5
hsa-miR-142-3p	RNF170
hsa-miR-142-3p	RPE
hsa-miR-142-3p	RRM2B
hsa-miR-142-3p	SECISBP2
hsa-miR-142-3p	SH2D1A
hsa-miR-142-3p	SIGLEC10
hsa-miR-142-3p	SKP2
hsa-miR-142-3p	SLC35F5
hsa-miR-142-3p	SLC37A3
hsa-miR-142-3p	SYT4
hsa-miR-142-3p	TAOK1
hsa-miR-142-3p	TAS2R7
hsa-miR-142-3p	TGFBR1
hsa-miR-142-3p	TMEM136
hsa-miR-142-3p	TNIP3
hsa-miR-142-3p	TPSG1
hsa-miR-142-3p	TRIM36
hsa-miR-142-3p	TSPAN6
hsa-miR-142-3p	TUBAL3
hsa-miR-142-3p	UBE2W
hsa-miR-142-3p	UGT2B17
hsa-miR-142-3p	VSIG1
hsa-miR-142-3p	YES1
hsa-miR-142-3p	ZCCHC14
hsa-miR-142-3p	ZNF236
hsa-miR-142-3p	ZNF608
hsa-miR-142-3p	ZNF701
Hsa-miR-141	BAP1
Hsa-miR-141	CLOCK
Hsa-miR-141	ELMO2
Hsa-miR-141	ERBB2IP
Hsa-miR-141	HMGB1
Hsa-miR-141	JAG1
Hsa-miR-141	KLHL20
Hsa-miR-141	MAP2K4
Hsa-miR-141	PTPRD
Hsa-miR-141	SERBP1
Hsa-miR-141	SFPQ
Hsa-miR-141	TGFB2
Hsa-miR-141	WDR37
Hsa-miR-141	ZEB2
Hsa-miR-141	ZFPM2
hsa-miR-200b	BAP1
hsa-miR-200b	BMI1
hsa-miR-200b	ELMO2
hsa-miR-200b	ERBB2IP
hsa-miR-200b	ERRFI1
hsa-miR-200b	KLHL20
hsa-miR-200b	PTPRD
hsa-miR-200b	RERE
hsa-miR-200b	WASF3
hsa-miR-200b	WDR37
hsa-miR-200b	ZEB1
hsa-miR-200b	ZEB2
hsa-miR-200b	ZFPM2
hsa-let-7b	BCL7A
hsa-let-7b	CCND1
hsa-let-7b	CDC25A
hsa-let-7b	CDC34
hsa-let-7b	CDK6
hsa-let-7b	HMGA2
hsa-let-7b	KRT19
hsa-let-7b	LIN28A
hsa-let-7a	ACP1
hsa-let-7a	AGO4
hsa-let-7a	CASP3
hsa-let-7a	DAD1
hsa-let-7a	DICER1
hsa-let-7a	EIF3J
hsa-let-7a	HMGA2
hsa-let-7a	HRAS
hsa-let-7a	ITGB3
hsa-let-7a	KRAS
hsa-let-7a	LIN28A
hsa-let-7a	MED28
hsa-let-7a	NF2
hsa-let-7a	NKIRAS2
hsa-let-7a	NRAS
hsa-let-7a	OPRM1
hsa-let-7a	PRDM1
hsa-let-7a	RAVER2
hsa-let-7a	RTCA
hsa-let-7a	SMOX
hsa-let-7a	TRIM71
hsa-let-7a	UHRF2
hsa-miR-29a	BACE1
hsa-miR-29a	CD276
hsa-miR-29a	CDC42
hsa-miR-29a	CDK6
hsa-miR-29a	COL2A1
hsa-miR-29a	COL3A1
hsa-miR-29a	DNMT3A
hsa-miR-29a	DNMT3B
hsa-miR-29a	MCL1
hsa-miR-29a	PIK3R1
hsa-miR-29a	PTEN
hsa-miR-29a	SPARC
hsa-miR-29a	TET1
hsa-miR-29a	ZFP36
Hsa-miR-16	ACTR1A
Hsa-miR-16	ANAPC16
Hsa-miR-16	ASXL2
Hsa-miR-16	BCL2
Hsa-miR-16	BMI1
Hsa-miR-16	C17orf80
Hsa-miR-16	C2orf43
Hsa-miR-16	C4orf27
Hsa-miR-16	CADM1
Hsa-miR-16	CAPRIN1
Hsa-miR-16	CARD8
Hsa-miR-16	CCND1
Hsa-miR-16	CCND3
Hsa-miR-16	CCNE1
Hsa-miR-16	CDC14B
Hsa-miR-16	CDK6
Hsa-miR-16	CENPJ
Hsa-miR-16	CEP63
Hsa-miR-16	CFL2
Hsa-miR-16	CREBL2
Hsa-miR-16	CRHBP
Hsa-miR-16	CSHL1
Hsa-miR-16	ECHDC1
Hsa-miR-16	FAM122C
Hsa-miR-16	FAM69A
Hsa-miR-16	FGFR1
Hsa-miR-16	GOLGA5
Hsa-miR-16	GOLPH3L
Hsa-miR-16	GTF2H1
Hsa-miR-16	H3F3B
Hsa-miR-16	HACE1
Hsa-miR-16	HDHD2
Hsa-miR-16	HERC6
Hsa-miR-16	HMGA1
Hsa-miR-16	HRSP12
Hsa-miR-16	HSDL2
Hsa-miR-16	HSP90B1
Hsa-miR-16	HSPA1A
Hsa-miR-16	JUN
Hsa-miR-16	KDR
Hsa-miR-16	MCL1
Hsa-miR-16	MSH2
Hsa-miR-16	NIPAL2
Hsa-miR-16	NT5DC1
Hsa-miR-16	OMA1
Hsa-miR-16	OSGEPL1
Hsa-miR-16	PDCD4
Hsa-miR-16	PDCD6IP
Hsa-miR-16	PHKB
Hsa-miR-16	PMS1
Hsa-miR-16	PNN
Hsa-miR-16	PRIM1
Hsa-miR-16	PRIMPOL
Hsa-miR-16	PWWP2A
Hsa-miR-16	RAB21
Hsa-miR-16	RAB9B
Hsa-miR-16	RAD51C
Hsa-miR-16	RECK
Hsa-miR-16	RHOT1
Hsa-miR-16	RNASEL
Hsa-miR-16	SKAP2
Hsa-miR-16	SLC35A1
Hsa-miR-16	SLC35B3
Hsa-miR-16	TIA1
Hsa-miR-16	TMEM251
Hsa-miR-16	TPI1
Hsa-miR-16	TPPP3
Hsa-miR-16	TRMT13
Hsa-miR-16	UGDH
Hsa-miR-16	UGP2
Hsa-miR-16	VEGFA
Hsa-miR-16	VPS45
Hsa-miR-16	WIPF1
Hsa-miR-16	WNT3A
Hsa-miR-16	WT1
Hsa-miR-16	ZNF559

## Sheet: NPC3
miRNA	Target Gene Symbol
hsa-let-7a	ACP1
hsa-let-7a	AGO4
hsa-let-7a	CASP3
hsa-let-7a	DAD1
hsa-let-7a	DICER1
hsa-let-7a	EIF3J
hsa-let-7a	HMGA2
hsa-let-7a	HRAS
hsa-let-7a	ITGB3
hsa-let-7a	KRAS
hsa-let-7a	LIN28A
hsa-let-7a	MED28
hsa-let-7a	NF2
hsa-let-7a	NKIRAS2
hsa-let-7a	NRAS
hsa-let-7a	OPRM1
hsa-let-7a	PRDM1
hsa-let-7a	RAVER2
hsa-let-7a	RTCA
hsa-let-7a	SMOX
hsa-let-7a	TRIM71
hsa-let-7a	UHRF2
hsa-let-7b	BCL7A
hsa-let-7b	CCND1
hsa-let-7b	CDC25A
hsa-let-7b	CDC34
hsa-let-7b	CDK6
hsa-let-7b	HMGA2
hsa-let-7b	KRT19
hsa-let-7b	LIN28A
hsa-miR-26a	EZH2
hsa-miR-26a	PLAG1
hsa-miR-26a	SERBP1
hsa-miR-26a	SMAD1
hsa-miR-26a	TGFBR2

## Sheet: Normal
miRNA	Target Gene Symbol
hsa-miR-142-3p	ABCC9
hsa-miR-142-3p	AGBL2
hsa-miR-142-3p	AGTR2
hsa-miR-142-3p	ALAD
hsa-miR-142-3p	ARF4
hsa-miR-142-3p	ARHGAP12
hsa-miR-142-3p	ARL10
hsa-miR-142-3p	ARL14EP
hsa-miR-142-3p	ARL15
hsa-miR-142-3p	ARL6IP6
hsa-miR-142-3p	ARNTL
hsa-miR-142-3p	ATP2A2
hsa-miR-142-3p	BMP8A
hsa-miR-142-3p	BOD1
hsa-miR-142-3p	BRMS1L
hsa-miR-142-3p	C11orf16
hsa-miR-142-3p	C2
hsa-miR-142-3p	C4BPB
hsa-miR-142-3p	C5orf24
hsa-miR-142-3p	C7orf31
hsa-miR-142-3p	C9orf72
hsa-miR-142-3p	CA5B
hsa-miR-142-3p	CALCOCO2
hsa-miR-142-3p	CCNJ
hsa-miR-142-3p	CDC6
hsa-miR-142-3p	CDCA4
hsa-miR-142-3p	CLEC4D
hsa-miR-142-3p	CLIC4
hsa-miR-142-3p	CLOCK
hsa-miR-142-3p	CLUAP1
hsa-miR-142-3p	CNIH4
hsa-miR-142-3p	CRH
hsa-miR-142-3p	DCTN4
hsa-miR-142-3p	DNAJB4
hsa-miR-142-3p	DOCK10
hsa-miR-142-3p	EDEM3
hsa-miR-142-3p	ENAH
hsa-miR-142-3p	ETNK2
hsa-miR-142-3p	EVI2B
hsa-miR-142-3p	FAM177A1
hsa-miR-142-3p	FAM209A
hsa-miR-142-3p	FAM65A
hsa-miR-142-3p	FAM98A
hsa-miR-142-3p	FBXO3
hsa-miR-142-3p	GNAQ
hsa-miR-142-3p	GOLGA5
hsa-miR-142-3p	GPC4
hsa-miR-142-3p	GPD1L
hsa-miR-142-3p	HOXA13
hsa-miR-142-3p	HSFY2
hsa-miR-142-3p	INCENP
hsa-miR-142-3p	INSIG2
hsa-miR-142-3p	IRF2BP1
hsa-miR-142-3p	ITGAV
hsa-miR-142-3p	KCND3
hsa-miR-142-3p	KCTD12
hsa-miR-142-3p	KIAA1191
hsa-miR-142-3p	KRTAP4-5
hsa-miR-142-3p	MAN1A2
hsa-miR-142-3p	MCFD2
hsa-miR-142-3p	MESP2
hsa-miR-142-3p	MORF4L1
hsa-miR-142-3p	MORF4L2
hsa-miR-142-3p	MRGPRX1
hsa-miR-142-3p	MROH7
hsa-miR-142-3p	NAP1L2
hsa-miR-142-3p	NCKAP1
hsa-miR-142-3p	NEFH
hsa-miR-142-3p	NSFL1C
hsa-miR-142-3p	PCDHB14
hsa-miR-142-3p	PCDHGA10
hsa-miR-142-3p	PCDHGA2
hsa-miR-142-3p	PCMTD2
hsa-miR-142-3p	PITPNC1
hsa-miR-142-3p	PPP2R2C
hsa-miR-142-3p	PROM1
hsa-miR-142-3p	PSMB5
hsa-miR-142-3p	PSMD12
hsa-miR-142-3p	RAC1
hsa-miR-142-3p	RGS5
hsa-miR-142-3p	RNF170
hsa-miR-142-3p	RPE
hsa-miR-142-3p	RRM2B
hsa-miR-142-3p	SECISBP2
hsa-miR-142-3p	SH2D1A
hsa-miR-142-3p	SIGLEC10
hsa-miR-142-3p	SKP2
hsa-miR-142-3p	SLC35F5
hsa-miR-142-3p	SLC37A3
hsa-miR-142-3p	SYT4
hsa-miR-142-3p	TAOK1
hsa-miR-142-3p	TAS2R7
hsa-miR-142-3p	TGFBR1
hsa-miR-142-3p	TMEM136
hsa-miR-142-3p	TNIP3
hsa-miR-142-3p	TPSG1
hsa-miR-142-3p	TRIM36
hsa-miR-142-3p	TSPAN6
hsa-miR-142-3p	TUBAL3
hsa-miR-142-3p	UBE2W
hsa-miR-142-3p	UGT2B17
hsa-miR-142-3p	VSIG1
hsa-miR-142-3p	YES1
hsa-miR-142-3p	ZCCHC14
hsa-miR-142-3p	ZNF236
hsa-miR-142-3p	ZNF608
hsa-miR-142-3p	ZNF701
hsa-miR-29b	BACE1
hsa-miR-29b	CDC42
hsa-miR-29b	CDK6
hsa-miR-29b	COL1A1
hsa-miR-29b	COL2A1
hsa-miR-29b	COL3A1
hsa-miR-29b	DNAJB11
hsa-miR-29b	DNMT3A
hsa-miR-29b	DNMT3B
hsa-miR-29b	MCL1
hsa-miR-29b	MMP2
hsa-miR-29b	PIK3R1
hsa-miR-29b	SFPQ
hsa-miR-29b	SP1
hsa-miR-29b	TCL1A
hsa-miR-29b	TET1
Hsa-miR-150	EGR2
Hsa-miR-150	MUC4
Hsa-miR-150	MYB
Hsa-miR-150	P2RX7
hsa-let-7f	ASS1
hsa-let-7f	EEF1A2
hsa-let-7f	ESM1
hsa-let-7f	FDPS
hsa-let-7f	KIF1A
hsa-let-7f	KLK10
hsa-let-7f	KLK6
hsa-let-7f	NTS
hsa-let-7f	TFF1
hsa-let-7f	VIM
hsa-let-7i	BMP2K
hsa-let-7i	DAD1
hsa-let-7i	EIF4G2
hsa-let-7i	FANCD2
hsa-let-7i	TLR4
hsa-miR-29c	CDC42
hsa-miR-29c	COL15A1
hsa-miR-29c	COL1A1
hsa-miR-29c	COL1A2
hsa-miR-29c	COL3A1
hsa-miR-29c	COL4A1
hsa-miR-29c	COL4A2
hsa-miR-29c	DNMT3A
hsa-miR-29c	DNMT3B
hsa-miR-29c	FBN1
hsa-miR-29c	LAMC1
hsa-miR-29c	PIK3R1
hsa-miR-29c	SRSF10
hsa-miR-29c	TDG
hsa-miR-26a	EZH2
hsa-miR-26a	PLAG1
hsa-miR-26a	SERBP1
hsa-miR-26a	SMAD1
hsa-miR-26a	TGFBR2
hsa-miR-29a	BACE1
hsa-miR-29a	CD276
hsa-miR-29a	CDC42
hsa-miR-29a	CDK6
hsa-miR-29a	COL2A1
hsa-miR-29a	COL3A1
hsa-miR-29a	DNMT3A
hsa-miR-29a	DNMT3B
hsa-miR-29a	MCL1
hsa-miR-29a	PIK3R1
hsa-miR-29a	PTEN
hsa-miR-29a	SPARC
hsa-miR-29a	TET1
hsa-miR-29a	ZFP36
Hsa-miR-16	ACTR1A
Hsa-miR-16	ANAPC16
Hsa-miR-16	ASXL2
Hsa-miR-16	BCL2
Hsa-miR-16	BMI1
Hsa-miR-16	C17orf80
Hsa-miR-16	C2orf43
Hsa-miR-16	C4orf27
Hsa-miR-16	CADM1
Hsa-miR-16	CAPRIN1
Hsa-miR-16	CARD8
Hsa-miR-16	CCND1
Hsa-miR-16	CCND3
Hsa-miR-16	CCNE1
Hsa-miR-16	CDC14B
Hsa-miR-16	CDK6
Hsa-miR-16	CENPJ
Hsa-miR-16	CEP63
Hsa-miR-16	CFL2
Hsa-miR-16	CREBL2
Hsa-miR-16	CRHBP
Hsa-miR-16	CSHL1
Hsa-miR-16	ECHDC1
Hsa-miR-16	FAM122C
Hsa-miR-16	FAM69A
Hsa-miR-16	FGFR1
Hsa-miR-16	GOLGA5
Hsa-miR-16	GOLPH3L
Hsa-miR-16	GTF2H1
Hsa-miR-16	H3F3B
Hsa-miR-16	HACE1
Hsa-miR-16	HDHD2
Hsa-miR-16	HERC6
Hsa-miR-16	HMGA1
Hsa-miR-16	HRSP12
Hsa-miR-16	HSDL2
Hsa-miR-16	HSP90B1
Hsa-miR-16	HSPA1A
Hsa-miR-16	JUN
Hsa-miR-16	KDR
Hsa-miR-16	MCL1
Hsa-miR-16	MSH2
Hsa-miR-16	NIPAL2
Hsa-miR-16	NT5DC1
Hsa-miR-16	OMA1
Hsa-miR-16	OSGEPL1
Hsa-miR-16	PDCD4
Hsa-miR-16	PDCD6IP
Hsa-miR-16	PHKB
Hsa-miR-16	PMS1
Hsa-miR-16	PNN
Hsa-miR-16	PRIM1
Hsa-miR-16	PRIMPOL
Hsa-miR-16	PWWP2A
Hsa-miR-16	RAB21
Hsa-miR-16	RAB9B
Hsa-miR-16	RAD51C
Hsa-miR-16	RECK
Hsa-miR-16	RHOT1
Hsa-miR-16	RNASEL
Hsa-miR-16	SKAP2
Hsa-miR-16	SLC35A1
Hsa-miR-16	SLC35B3
Hsa-miR-16	TIA1
Hsa-miR-16	TMEM251
Hsa-miR-16	TPI1
Hsa-miR-16	TPPP3
Hsa-miR-16	TRMT13
Hsa-miR-16	UGDH
Hsa-miR-16	UGP2
Hsa-miR-16	VEGFA
Hsa-miR-16	VPS45
Hsa-miR-16	WIPF1
Hsa-miR-16	WNT3A
Hsa-miR-16	WT1
Hsa-miR-16	ZNF559
