# Supplementary material for: Molecular subtyping of nasopharyngeal carcinoma (NPC) and a microRNA-based prognostic model for distant metastasis
Source: J Biomed Sci. 2018 Feb 19;25:16. doi: 10.1186/s12929-018-0417-5 (PMC5817810; doi:10.1186/s12929-018-0417-5)
Supplement: Supplementary file 3 — Table S2. Subtype enriched pathways. (XLSX 136 kb) [file 12929_2018_417_MOESM3_ESM.xlsx]

## Sheet: NPC1
Term	Adjusted P-value
MicroRNAs in cancer_Homo sapiens_hsa05206	7.82567e-18
Hepatitis B_Homo sapiens_hsa05161	1.32744e-08
Pancreatic cancer_Homo sapiens_hsa05212	2.21922e-08
Chronic myeloid leukemia_Homo sapiens_hsa05220	3.4313e-08
FoxO signaling pathway_Homo sapiens_hsa04068	7.00806e-08
Glioma_Homo sapiens_hsa05214	4.8023e-07
p53 signaling pathway_Homo sapiens_hsa04115	5.92397e-07
Melanoma_Homo sapiens_hsa05218	6.16677e-07
Pathways in cancer_Homo sapiens_hsa05200	1.50464e-06
negative regulation of apoptotic process (GO:0043066)	5.41863e-06
negative regulation of cyclin-dependent protein serine/threonine kinase activity (GO:0045736)	5.41863e-06
Transcriptional Regulation by TP53_Homo sapiens_R-HSA-3700989	1.10978e-05
intrinsic apoptotic signaling pathway in response to DNA damage by p53 class mediator (GO:0042771)	1.17912e-05
Cell cycle_Homo sapiens_hsa04110	1.376e-05
Proteoglycans in cancer_Homo sapiens_hsa05205	1.47862e-05
Prolactin signaling pathway_Homo sapiens_hsa04917	1.60132e-05
Intrinsic Pathway for Apoptosis_Homo sapiens_R-HSA-109606	1.74732e-05
Generic Transcription Pathway_Homo sapiens_R-HSA-212436	2.50649e-05
Small cell lung cancer_Homo sapiens_hsa05222	3.57349e-05
Prostate cancer_Homo sapiens_hsa05215	3.87638e-05
Bladder cancer_Homo sapiens_hsa05219	3.87638e-05
MAPK signaling pathway_Homo sapiens_hsa04010	4.59402e-05
Activation of BH3-only proteins_Homo sapiens_R-HSA-114452	7.85367e-05
Activation of PUMA and translocation to mitochondria_Homo sapiens_R-HSA-139915	7.85367e-05
Non-small cell lung cancer_Homo sapiens_hsa05223	0.000120314
negative regulation of cell proliferation (GO:0008285)	0.00012464
positive regulation of fibroblast proliferation (GO:0048146)	0.00012464
BMP signaling pathway (GO:0030509)	0.00012464
apoptotic process in bone marrow (GO:0071839)	0.00012464
epithelial cell apoptotic process (GO:1904019)	0.00012464
fat cell apoptotic process (GO:1904606)	0.00012464
glial cell apoptotic process (GO:0034349)	0.00012464
inflammatory cell apoptotic process (GO:0006925)	0.00012464
melanocyte apoptotic process (GO:1902362)	0.00012464
hepatoblast apoptotic process (GO:1902489)	0.00012464
myofibroblast cell apoptotic process (GO:1904516)	0.00012464
leukocyte apoptotic process (GO:0071887)	0.00012464
fibroblast apoptotic process (GO:0044346)	0.00012464
retinal cell apoptotic process (GO:1990009)	0.00012464
apoptotic process (GO:0006915)	0.00012464
mesenchymal cell apoptotic process (GO:0097152)	0.00012464
myeloid cell apoptotic process (GO:0033028)	0.00012464
muscle cell apoptotic process (GO:0010657)	0.00012464
anoikis (GO:0043276)	0.00012464
negative regulation of cell cycle (GO:0045786)	0.00012464
negative regulation of cell migration (GO:0030336)	0.00012464
negative regulation of epithelial cell proliferation involved in lung morphogenesis (GO:2000795)	0.00012464
vasculogenesis involved in coronary vascular morphogenesis (GO:0060979)	0.00012464
right ventricular cardiac muscle tissue morphogenesis (GO:0003221)	0.00012464
negative regulation by symbiont of host cell cycle (GO:0044072)	0.00012464
signal transduction involved in mitotic G1 DNA damage checkpoint (GO:0072431)	0.00012464
neuron apoptotic process (GO:0051402)	0.00013218
left ventricular cardiac muscle tissue morphogenesis (GO:0003220)	0.00013218
Viral carcinogenesis_Homo sapiens_hsa05203	0.000138246
intrinsic apoptotic signaling pathway in response to DNA damage (GO:0008630)	0.000155631
negative regulation of meiotic cell cycle (GO:0051447)	0.000160824
Cyclin D associated events in G1_Homo sapiens_R-HSA-69231	0.000171172
G1 Phase_Homo sapiens_R-HSA-69236	0.000171172
negative regulation of mitotic cell cycle (GO:0045930)	0.000171501
negative regulation of G1/S transition of mitotic cell cycle (GO:2000134)	0.000171501
positive regulation of transcription from RNA polymerase II promoter (GO:0045944)	0.000181399
positive regulation of cell proliferation (GO:0008284)	0.000182932
negative regulation of apoptotic signaling pathway (GO:2001234)	0.000182932
positive regulation of growth plate cartilage chondrocyte proliferation (GO:0061913)	0.000182932
regulation of apoptotic process involved in development (GO:1904748)	0.000182932
regulation of muscle cell apoptotic process (GO:0010660)	0.000182932
regulation of compound eye retinal cell apoptotic process (GO:1901692)	0.000182932
regulation of myeloid cell apoptotic process (GO:0033032)	0.000182932
regulation of epithelial cell apoptotic process (GO:1904035)	0.000182932
regulation of glial cell apoptotic process (GO:0034350)	0.000182932
regulation of myofibroblast cell apoptotic process (GO:1904520)	0.000182932
regulation of apoptotic process (GO:0042981)	0.000182932
modulation of apoptotic process in other organism (GO:0044532)	0.000182932
regulation of leukocyte apoptotic process (GO:2000106)	0.000182932
regulation of mesenchymal cell apoptotic process (GO:2001053)	0.000182932
regulation of fat cell apoptotic process (GO:1904649)	0.000182932
regulation of execution phase of apoptosis (GO:1900117)	0.000182932
regulation of apoptotic process in bone marrow (GO:0071865)	0.000182932
regulation of apoptosis involved in tissue homeostasis (GO:0060785)	0.000182932
regulation of fibroblast apoptotic process (GO:2000269)	0.000182932
regulation of anoikis (GO:2000209)	0.000182932
positive regulation of protein insertion into mitochondrial membrane involved in apoptotic signaling pathway (GO:1900740)	0.000182932
negative regulation of cell cycle process (GO:0010948)	0.000182932
regulation of cyclin-dependent protein serine/threonine kinase activity involved in G2/M transition of mitotic cell cycle (GO:0031660)	0.000182932
regulation of cyclin-dependent protein serine/threonine kinase activity involved in G1/S transition of mitotic cell cycle (GO:0031657)	0.000194749
phosphorylation of RNA polymerase II C-terminal domain (GO:0070816)	0.000197225
regulation of apoptosis by sphingosine-1-phosphate signaling pathway (GO:0003377)	0.000209317
DNA damage induced protein phosphorylation (GO:0006975)	0.0002105
regulation of cysteine-type endopeptidase activity involved in apoptotic process (GO:0043281)	0.000217914
positive regulation of transcription from RNA polymerase II promoter involved in defense response to Gram-negative bacterium (GO:1902097)	0.000226665
PI3K-Akt signaling pathway_Homo sapiens_hsa04151	0.000252044
regulation of apoptotic signaling pathway (GO:2001233)	0.00026078
positive regulation of peptidyl-tyrosine phosphorylation (GO:0050731)	0.000275049
canonical Wnt signaling pathway involved in negative regulation of apoptotic process (GO:0044336)	0.000292487
positive regulation of apoptotic process (GO:0043065)	0.000305684
regulation of transcription from RNA polymerase II promoter involved in heart development (GO:1901213)	0.00031655
apoptotic mitochondrial changes (GO:0008637)	0.00031655
intrinsic apoptotic signaling pathway by p53 class mediator (GO:0072332)	0.00031655
negative regulation of myofibroblast differentiation (GO:1904761)	0.00031784
response to estradiol (GO:0032355)	0.00031784
transforming growth factor beta receptor signaling pathway (GO:0007179)	0.000350109
regulation of neuron apoptotic process (GO:0043523)	0.000370445
Hippo signaling pathway_Homo sapiens_hsa04390	0.000379436
Jak-STAT signaling pathway_Homo sapiens_hsa04630	0.000408283
HTLV-I infection_Homo sapiens_hsa05166	0.000408283
negative regulation of transcription from RNA polymerase II promoter (GO:0000122)	0.000427084
negative regulation of neuron apoptotic process (GO:0043524)	0.000427084
positive regulation of protein tyrosine kinase activity (GO:0061098)	0.000427084
cellular response to UV-B (GO:0071493)	0.00045576
positive regulation of transcription from RNA polymerase II promoter by histone modification (GO:1903757)	0.000495019
positive regulation of flocculation via cell wall protein-carbohydrate interaction by positive regulation of transcription from RNA polymerase II promoter (GO:1900524)	0.000495019
positive regulation of mating type switching by positive regulation of transcription from RNA polymerase II promoter (GO:1900423)	0.000495019
positive regulation of termination of RNA polymerase II transcription (GO:1904595)	0.000495019
positive regulation of sulfate assimilation by positive regulation of transcription from RNA polymerase II promoter (GO:1900478)	0.000495019
positive regulation of sulfite transport by positive regulation of transcription from RNA polymerase II promoter (GO:0061426)	0.000495019
positive regulation of peroxisome organization by positive regulation of transcription from RNA polymerase II promoter (GO:0061424)	0.000495019
positive regulation of filamentous growth of a population of unicellular organisms in response to starvation by positive regulation of transcription from RNA polymerase II promoter (GO:1904741)	0.000495019
positive regulation of ethanol catabolic process by positive regulation of transcription from RNA polymerase II promoter (GO:0061425)	0.000495019
positive regulation of transcription from RNA polymerase II promoter involved in stress response to cadmium ion (GO:1902901)	0.000495019
positive regulation of pseudohyphal growth by positive regulation of transcription from RNA polymerase II promoter (GO:1900461)	0.000495019
positive regulation of phospholipid biosynthetic process by positive regulation of transcription from RNA polymerase II promoter (GO:1900413)	0.000495019
positive regulation of telomeric RNA transcription from RNA pol II promoter (GO:1901582)	0.000495019
regulation of cellular ketone metabolic process by positive regulation of transcription from RNA polymerase II promoter (GO:0072366)	0.000495019
positive regulation of pri-miRNA transcription from RNA polymerase II promoter (GO:1902895)	0.000495019
positive regulation of SREBP signaling pathway (GO:2000640)	0.000495019
positive regulation of terminal gap gene transcription (GO:0007363)	0.000495019
transcriptional activation by promoter-enhancer looping (GO:0071733)	0.000495019
positive regulation of ribosomal protein gene transcription from RNA polymerase II promoter (GO:0060963)	0.000495019
positive regulation of purine nucleotide biosynthetic process by positive regulation of transcription from RNA polymerase II promoter (GO:1900418)	0.000495019
positive regulation of posterior gap gene transcription (GO:0007360)	0.000495019
regulation of lipid transport by positive regulation of transcription from RNA polymerase II promoter (GO:0072369)	0.000495019
positive regulation of central gap gene transcription (GO:0007357)	0.000495019
positive regulation of snRNA transcription from RNA polymerase II promoter (GO:1905382)	0.000495019
positive regulation of transcription from RNA polymerase II promoter involved in norepinephrine biosynthetic process (GO:2000763)	0.000495019
positive regulation of transcription via serum response element binding (GO:0010735)	0.000495019
positive regulation of inositol biosynthetic process by positive regulation of transcription from RNA polymerase II promoter (GO:1900375)	0.000495019
positive regulation of transcription from RNA polymerase II promoter in response to stress (GO:0036003)	0.000495019
positive regulation of transcription from RNA polymerase II promoter involved in smooth muscle cell differentiation (GO:2000721)	0.000495019
positive regulation of transcription from RNA polymerase II promoter during mitotic cell cycle (GO:0046022)	0.000495019
positive regulation of cellular alcohol catabolic process by positive regulation of transcription from RNA polymerase II promoter (GO:1900422)	0.000495019
regulation of glycolytic process by positive regulation of transcription from RNA polymerase II promoter (GO:0072363)	0.000495019
positive regulation of transcription from RNA polymerase II promoter in response to nitrogen starvation (GO:0036278)	0.000495019
regulation of potassium ion concentration by positive regulation of transcription from RNA polymerase II promoter (GO:0097301)	0.000495019
positive regulation of ergosterol biosynthetic process by positive regulation of transcription from RNA polymerase II promoter (GO:0035961)	0.000495019
positive regulation of pyrimidine-containing compound salvage by positive regulation of transcription from RNA polymerase II promoter (GO:1904001)	0.000495019
positive regulation of transcription from RNA polymerase II promoter involved in heart development (GO:1901228)	0.000495019
positive regulation of invasive growth in response to glucose limitation by positive regulation of transcription from RNA polymerase II promoter (GO:0036095)	0.000495019
positive regulation of transcription involved in G2/M transition of mitotic cell cycle (GO:0090282)	0.000495019
positive regulation of transcription from RNA polymerase II promoter involved in meiotic cell cycle (GO:0010673)	0.000495019
positive regulation of transcription from RNA polymerase II promoter in response to acidic pH (GO:0061402)	0.000495019
positive regulation of starch catabolic process by positive regulation of transcription from RNA polymerase II promoter (GO:0035957)	0.000495019
transcriptional activation by promoter-terminator looping (GO:0090203)	0.000495019
positive regulation of gluconeogenesis by positive regulation of transcription from RNA polymerase II promoter (GO:0035948)	0.000495019
positive regulation of oligopeptide transport by positive regulation of transcription from RNA polymerase II promoter (GO:0035951)	0.000495019
positive regulation of transcription from RNA polymerase II promoter by calcium-mediated signaling (GO:1900622)	0.000495019
positive regulation of transcription from RNA polymerase II promoter involved in cellular response to chemical stimulus (GO:1901522)	0.000495019
SREBP signaling pathway (GO:0032933)	0.000495019
regulation of reactive oxygen species metabolic process by positive regulation of transcription from RNA polymerase II promoter (GO:1904488)	0.000495019
positive regulation of transcription initiation from RNA polymerase II promoter (GO:0060261)	0.000495019
pathway-restricted SMAD protein phosphorylation (GO:0060389)	0.000495019
positive regulation of activation of Janus kinase activity (GO:0010536)	0.000495019
negative regulation of collateral sprouting (GO:0048671)	0.000495019
positive regulation of Notch signaling pathway involved in heart induction (GO:0035481)	0.000495019
positive regulation of histone phosphorylation (GO:0033129)	0.000495019
negative regulation of axon extension (GO:0030517)	0.000495019
ventricular septum intermedium morphogenesis (GO:0003288)	0.000495019
planar cell polarity pathway involved in ventricular septum morphogenesis (GO:0061348)	0.000495019
mitotic G1/S transition checkpoint (GO:0044819)	0.000495019
G1 cell size control checkpoint (GO:0031568)	0.000495019
positive regulation of transcription from RNA polymerase II promoter involved in defense response to fungus (GO:1901244)	0.000497295
positive regulation of sodium ion transport by positive regulation of transcription from RNA polymerase II promoter (GO:0061423)	0.000499598
positive regulation of transcription elongation from RNA polymerase II promoter (GO:0032968)	0.000504281
negative regulation of mRNA catabolic process (GO:1902373)	0.000504281
positive regulation of DNA repair by positive regulation of transcription from RNA polymerase II promoter (GO:1900404)	0.000513254
negative regulation of apoptotic process involved in development (GO:1904746)	0.000513254
negative regulation of apoptotic process in bone marrow (GO:0071866)	0.000513254
negative regulation of compound eye retinal cell apoptotic process (GO:1901693)	0.000513254
negative regulation of myofibroblast cell apoptotic process (GO:1904521)	0.000513254
negative regulation of epithelial cell apoptotic process (GO:1904036)	0.000513254
negative regulation of fat cell apoptotic process (GO:1904650)	0.000513254
negative regulation of stem cell differentiation (GO:2000737)	0.000513254
muscular septum morphogenesis (GO:0003150)	0.000513254
negative regulation of muscle cell apoptotic process (GO:0010656)	0.000515746
negative regulation of fibroblast apoptotic process (GO:2000270)	0.000515746
negative regulation of myeloid cell apoptotic process (GO:0033033)	0.000519218
negative regulation of mesenchymal cell apoptotic process (GO:2001054)	0.000519218
positive regulation of transcription of Notch receptor target (GO:0007221)	0.000521782
negative regulation of glial cell apoptotic process (GO:0034351)	0.000540011
negative regulation of execution phase of apoptosis (GO:1900118)	0.000540011
regulation of cell migration (GO:0030334)	0.00054282
negative regulation of leukocyte apoptotic process (GO:2000107)	0.000543719
ventricular compact myocardium morphogenesis (GO:0003223)	0.00054958
vasculogenesis (GO:0001570)	0.00054958
positive regulation of cardiac muscle cell proliferation (GO:0060045)	0.000565378
Diseases of signal transduction_Homo sapiens_R-HSA-5663202	0.000569953
single-stranded DNA binding (GO:0003697)	0.000583293
protein kinase binding (GO:0019901)	0.000583293
protein histidine kinase binding (GO:0043424)	0.000583293
3-phosphoinositide-dependent protein kinase binding (GO:0043423)	0.000583293
mitogen-activated protein kinase kinase kinase kinase binding (GO:0033161)	0.000583293
base pairing with DNA (GO:0000497)	0.000583293
histone-dependent DNA binding (GO:0099077)	0.000583293
protein tyrosine kinase binding (GO:1990782)	0.000583293
topological DNA entrapment activity (GO:0061776)	0.000583293
JUN kinase binding (GO:0008432)	0.000583293
DNA binding (GO:0003677)	0.000583293
DNA secondary structure binding (GO:0000217)	0.000583293
recombination hotspot binding (GO:0010844)	0.000583293
mitogen-activated protein kinase kinase kinase binding (GO:0031435)	0.000583293
protein kinase B binding (GO:0043422)	0.000583293
DNA clamp loader activity (GO:0003689)	0.000583293
flap-structured DNA binding (GO:0070336)	0.000583293
G-quadruplex DNA binding (GO:0051880)	0.000583293
random coil DNA binding (GO:0003695)	0.000583293
regulatory region DNA binding (GO:0000975)	0.000583293
triplex DNA binding (GO:0045142)	0.000583293
mitogen-activated protein kinase kinase binding (GO:0031434)	0.000583293
DNA clamp activity (GO:0061777)	0.000583293
DNA end binding (GO:0045027)	0.000583293
DNA clamp unloader activity (GO:0061860)	0.000583293
DNA binding, bending (GO:0008301)	0.000583293
bent DNA binding (GO:0003681)	0.000583293
mitogen-activated protein kinase binding (GO:0051019)	0.000583293
negative regulation of SREBP signaling pathway by DNA binding (GO:0100060)	0.000583293
protein kinase A catalytic subunit binding (GO:0034236)	0.000583293
protein kinase C binding (GO:0005080)	0.000583293
negative regulation of anoikis (GO:2000811)	0.000583711
positive regulation of production of miRNAs involved in gene silencing by miRNA (GO:1903800)	0.000585418
positive regulation of osteoblast differentiation (GO:0045669)	0.000585418
cell migration involved in vasculogenesis (GO:0035441)	0.000604744
central nervous system vasculogenesis (GO:0022009)	0.000604744
positive regulation of transcription from RNA polymerase II promoter involved in neuron differentiation (GO:1904081)	0.00064511
RNA polymerase II transcriptional activator activity, metal ion regulated core promoter proximal region sequence-specific binding (GO:0001213)	0.000673145
negative regulation of cysteine-type endopeptidase activity involved in apoptotic process (GO:0043154)	0.000678534
damaged DNA binding (GO:0003684)	0.0006863
BMP signaling pathway involved in heart induction (GO:0003130)	0.000758395
BMP signaling pathway involved in Malpighian tubule cell chemotaxis (GO:0061353)	0.000758395
BMP signaling pathway involved in forebrain neuron fate commitment (GO:0022024)	0.000758395
BMP signaling pathway involved in growth plate cartilage chondrocyte development (GO:0003434)	0.000758395
specification of ureteric bud anterior/posterior symmetry by BMP signaling pathway (GO:0072101)	0.000758395
BMP signaling pathway involved in determination of left/right symmetry (GO:0003154)	0.000758395
BMP signaling pathway involved in heart development (GO:0061312)	0.000758395
BMP signaling pathway involved in renal system segmentation (GO:0061151)	0.000758395
negative regulation of branch elongation involved in ureteric bud branching by BMP signaling pathway (GO:0072097)	0.000758395
BMP signaling pathway involved in ureter morphogenesis (GO:0061149)	0.000795099
positive regulation of pancreatic stellate cell proliferation (GO:2000231)	0.00079841
positive regulation of hepatic stellate cell proliferation (GO:1904899)	0.00079841
chondrocyte development (GO:0002063)	0.00079841
negative regulation of protein phosphorylation (GO:0001933)	0.000810833
BMP signaling pathway involved in nephric duct formation (GO:0071893)	0.000810833
BMP signaling pathway involved in spinal cord dorsal/ventral patterning (GO:0021919)	0.000810833
double-stranded DNA binding (GO:0003690)	0.000816601
negative regulation of G1/S transition of mitotic cell cycle by negative regulation of transcription from RNA polymerase II promoter (GO:1900477)	0.000837021
positive regulation of protein phosphorylation (GO:0001934)	0.000837021
negative regulation of macrophage derived foam cell differentiation (GO:0010745)	0.00085994
ventricular septum morphogenesis (GO:0060412)	0.00085994
Gene Expression_Homo sapiens_R-HSA-74160	0.000866187
regulation of hair cycle by BMP signaling pathway (GO:0060902)	0.000870062
BMP signaling pathway involved in mesodermal cell fate specification (GO:0060803)	0.000870062
negative regulation of cell growth (GO:0030308)	0.000900986
positive regulation of pathway-restricted SMAD protein phosphorylation (GO:0010862)	0.000900986
negative regulation of thyroid gland epithelial cell proliferation (GO:1904442)	0.000900986
negative regulation of cholangiocyte proliferation (GO:1904055)	0.000900986
negative regulation of epithelial cell proliferation involved in prostate gland development (GO:0060770)	0.000900986
negative regulation of lens epithelial cell proliferation (GO:2001110)	0.000900986
negative regulation of acinar cell proliferation (GO:1904698)	0.000900986
negative regulation of urothelial cell proliferation (GO:0050676)	0.000900986
negative regulation of granulosa cell proliferation (GO:1904196)	0.000900986
positive regulation of superoxide anion generation (GO:0032930)	0.000900986
AGE-RAGE signaling pathway in diabetic complications_Homo sapiens_hsa04933	0.000902025
Signaling by SCF-KIT_Homo sapiens_R-HSA-1433557	0.000991161
positive regulation of Notch signaling pathway (GO:0045747)	0.000994274
transforming growth factor beta receptor activity, type I (GO:0005025)	0.000995361
transforming growth factor beta receptor activity, type III (GO:0070123)	0.000995361
transforming growth factor beta receptor activity, type II (GO:0005026)	0.000995361
positive regulation of peptidyl-serine phosphorylation (GO:0033138)	0.00101203
mRNA transcription (GO:0009299)	0.00103984
endocardial cushion development (GO:0003197)	0.00107405
negative regulation of hepatocyte proliferation (GO:2000346)	0.00107405
ventricular trabecula myocardium morphogenesis (GO:0003222)	0.00107405
Kit signaling pathway (GO:0038109)	0.00107874
Mitotic G1-G1/S phases_Homo sapiens_R-HSA-453279	0.00110521
negative regulation of type B pancreatic cell proliferation (GO:1904691)	0.00116451
regulation of cyclin-dependent protein serine/threonine kinase activity (GO:0000079)	0.00116451
embryonic heart tube anterior/posterior pattern specification (GO:0035054)	0.00132022
negative regulation of G1/S transition of mitotic cell cycle by transcription from RNA polymerase II promoter (GO:0100052)	0.00134503
positive regulation of translation (GO:0045727)	0.00136113
negative regulation of mammary gland epithelial cell proliferation (GO:0033600)	0.00136113
positive regulation of TRAIL-activated apoptotic signaling pathway (GO:1903984)	0.00136113
negative regulation of pre-miRNA processing (GO:2000632)	0.00136113
G1/S transition of mitotic cell cycle (GO:0000082)	0.00140003
chromatin-mediated maintenance of transcription (GO:0048096)	0.00141598
regulation of transcription involved in G1/S transition of mitotic cell cycle (GO:0000083)	0.00141598
negative regulation of transcription by pheromones (GO:0045996)	0.00141598
negative regulation of mating-type specific transcription, DNA-templated (GO:0045894)	0.00141598
negative regulation of transcription from RNA polymerase V promoter (GO:1904280)	0.00141598
chromatin organization involved in negative regulation of transcription (GO:0097549)	0.00141598
negative regulation of DNA-templated transcription, termination (GO:0060567)	0.00141598
negative regulation of transcription by transcription factor catabolism (GO:0010620)	0.00141598
negative regulation of transcription during mitotic cell cycle (GO:0007068)	0.00141598
negative regulation of ncRNA transcription associated with protein coding gene TSS/TES (GO:1904388)	0.00141598
negative regulation of antisense RNA transcription (GO:0060195)	0.00141598
nitrogen catabolite repression of transcription (GO:0090295)	0.00141598
carbon catabolite repression of transcription (GO:0045013)	0.00141598
negative regulation of cellular carbohydrate metabolic process by negative regulation of transcription, DNA-templated (GO:0010678)	0.00141598
negative regulation of transcription involved in G2/M transition of mitotic cell cycle (GO:0090419)	0.00141598
positive regulation of gene expression (GO:0010628)	0.00141598
negative regulation of fat cell proliferation (GO:0070345)	0.00141598
negative regulation of chondrocyte proliferation (GO:1902731)	0.00141598
positive regulation of protein kinase activity (GO:0045860)	0.00141598
interleukin-35-mediated signaling pathway (GO:0070757)	0.00141598
interleukin-27-mediated signaling pathway (GO:0070106)	0.00141598
type III interferon signaling pathway (GO:0038196)	0.00141598
interleukin-11-mediated signaling pathway (GO:0038154)	0.00141598
interleukin-17A-mediated signaling pathway (GO:0038173)	0.00141598
macrophage migration inhibitory factor signaling pathway (GO:0035691)	0.00141598
interleukin-23-mediated signaling pathway (GO:0038155)	0.00141598
interleukin-34-mediated signaling pathway (GO:0061514)	0.00141598
interleukin-33-mediated signaling pathway (GO:0038172)	0.00141598
interleukin-32-mediated signaling pathway (GO:0097399)	0.00141598
interleukin-5-mediated signaling pathway (GO:0038043)	0.00141598
interleukin-7-mediated signaling pathway (GO:0038111)	0.00141598
interleukin-17-mediated signaling pathway (GO:0097400)	0.00141598
interleukin-9-mediated signaling pathway (GO:0038113)	0.00141598
interleukin-3-mediated signaling pathway (GO:0038156)	0.00141598
interleukin-21-mediated signaling pathway (GO:0038114)	0.00141598
granulocyte-macrophage colony-stimulating factor signaling pathway (GO:0038157)	0.00141598
ventricular cardiac muscle tissue morphogenesis (GO:0055010)	0.00141598
negative regulation of transcription by competitive promoter binding (GO:0010944)	0.00143209
heart morphogenesis (GO:0003007)	0.0014464
interleukin-8-mediated signaling pathway (GO:0038112)	0.0014464
interleukin-2-mediated signaling pathway (GO:0038110)	0.0014464
interleukin-12-mediated signaling pathway (GO:0035722)	0.0014464
negative regulation of transcription from RNA polymerase I promoter (GO:0016479)	0.00146856
prolactin signaling pathway (GO:0038161)	0.00147736
oncostatin-M-mediated signaling pathway (GO:0038165)	0.00147736
ciliary neurotrophic factor-mediated signaling pathway (GO:0070120)	0.00147736
granulocyte colony-stimulating factor signaling pathway (GO:0038158)	0.00147736
negative regulation of transcription from RNA polymerase III promoter (GO:0016480)	0.00149238
negative regulation of DNA-templated transcription, elongation (GO:0032785)	0.00149238
interleukin-13-mediated signaling pathway (GO:0035772)	0.00149238
adiponectin-activated signaling pathway (GO:0033211)	0.00149238
macrophage colony-stimulating factor signaling pathway (GO:0038145)	0.00149238
erythropoietin-mediated signaling pathway (GO:0038162)	0.00149238
interleukin-18-mediated signaling pathway (GO:0035655)	0.00149238
interleukin-15-mediated signaling pathway (GO:0035723)	0.00149238
negative regulation of DNA-templated transcription, initiation (GO:2000143)	0.00150041
tricuspid valve formation (GO:0003195)	0.00150041
Toxoplasmosis_Homo sapiens_hsa05145	0.00156953
negative regulation of keratinocyte proliferation (GO:0010839)	0.00161592
cellular response to estradiol stimulus (GO:0071392)	0.00161592
negative regulation of transcription involved in G1/S transition of mitotic cell cycle (GO:0071930)	0.00161791
leptin-mediated signaling pathway (GO:0033210)	0.00164076
negative regulation of transcription by transcription factor localization (GO:0010621)	0.00165287
negative regulation of epithelial cell proliferation (GO:0050680)	0.00166844
common-partner SMAD protein phosphorylation (GO:0007182)	0.00169259
phototransduction, UV (GO:0007604)	0.00170684
negative regulation of pseudohyphal growth (GO:2000221)	0.00173253
negative regulation of direction of cell growth (GO:0061391)	0.00173253
negative regulation of chondrocyte hypertrophy (GO:1903042)	0.00177345
negative regulation of unidimensional cell growth (GO:0051511)	0.00177345
interleukin-4-mediated signaling pathway (GO:0035771)	0.00177345
positive regulation of Wnt signaling pathway by BMP signaling pathway (GO:0060804)	0.00177345
regulation of transcription from RNA polymerase II promoter in response to copper ion (GO:0061396)	0.00182117
negative regulation of root hair elongation (GO:1902891)	0.00182117
interleukin-6-mediated signaling pathway (GO:0070102)	0.00182117
DNA damage checkpoint (GO:0000077)	0.00182802
modulation of cell migration in other organism (GO:0044621)	0.00182802
regulation of neuroblast migration (GO:0061853)	0.00182802
regulation of trophoblast cell migration (GO:1901163)	0.00182802
regulation of distal tip cell migration (GO:1903354)	0.00182802
regulation of mesenchymal stem cell migration (GO:1905320)	0.00182802
regulation of glial cell migration (GO:1903975)	0.00182802
neurotransmitter-mediated guidance of interneurons involved in substrate-independent cerebral cortex tangential migration (GO:0021845)	0.00182802
regulation of formation of radial glial scaffolds (GO:0061924)	0.00182802
regulation of metanephric mesenchymal cell migration (GO:2000589)	0.00182802
regulation of hematopoietic stem cell migration (GO:2000471)	0.00182802
regulation of angioblast cell migration involved in selective angioblast sprouting (GO:0035477)	0.00182802
regulation of transcription from RNA polymerase II promoter in response to UV-induced DNA damage (GO:0010767)	0.00182802
response to cholesterol (GO:0070723)	0.00182802
type I transforming growth factor beta receptor binding (GO:0034713)	0.00183486
regulation of leukocyte migration (GO:0002685)	0.00193616
regulation of cardiac neural crest cell migration involved in outflow tract morphogenesis (GO:1905310)	0.00193616
directional guidance of interneurons involved in migration from the subpallium to the cortex (GO:0021840)	0.00193616
positive regulation of chondrocyte differentiation (GO:0032332)	0.00193616
cytokine-mediated signaling pathway (GO:0019221)	0.0019747
Cellular Senescence_Homo sapiens_R-HSA-2559583	0.00205569
Apoptosis_Homo sapiens_R-HSA-109581	0.00205569
Activation of RAS in B cells_Homo sapiens_R-HSA-1169092	0.00205569
regulation of substrate-dependent cell migration, cell attachment to substrate (GO:1904235)	0.00206058
Programmed Cell Death_Homo sapiens_R-HSA-5357801	0.00209112
negative regulation of sprouting of injured axon (GO:0048688)	0.00210376
regulation of phosphorylation of RNA polymerase II C-terminal domain (GO:1901407)	0.00211162
nitrogen catabolite activation of transcription (GO:0090294)	0.00214289
positive regulation of chromatin-mediated maintenance of transcription (GO:1904501)	0.00214289
positive regulation of transcription from RNA polymerase V promoter (GO:1904281)	0.00214289
positive regulation of transcription by pheromones (GO:0009371)	0.00214289
positive regulation of transcription from mitochondrial promoter (GO:1903109)	0.00214289
positive regulation of mating-type specific transcription, DNA-templated (GO:0045895)	0.00214289
positive regulation of transcription during mitotic cell cycle (GO:0045897)	0.00214289
positive regulation of transcription from a mobile element promoter (GO:0061435)	0.00214289
positive regulation of antisense RNA transcription (GO:0060196)	0.00214289
positive regulation of cell proliferation in bone marrow (GO:0071864)	0.00214289
positive regulation of sebum secreting cell proliferation (GO:1904004)	0.00214289
positive regulation of mammary stem cell proliferation (GO:2000103)	0.00214289
positive regulation of cell proliferation involved in compound eye morphogenesis (GO:2000497)	0.00214289
positive regulation of cell proliferation by VEGF-activated platelet derived growth factor receptor signaling pathway (GO:0038091)	0.00214289
positive regulation of germ cell proliferation (GO:1905938)	0.00214289
positive regulation of leukocyte proliferation (GO:0070665)	0.00214289
positive regulation of cell proliferation involved in kidney development (GO:1901724)	0.00214289
positive regulation of skeletal muscle cell proliferation (GO:0014858)	0.00214289
positive regulation of fat cell proliferation (GO:0070346)	0.00214289
positive regulation of chorionic trophoblast cell proliferation (GO:1901384)	0.00214289
positive regulation of hemocyte proliferation (GO:0035208)	0.00214289
positive regulation of synoviocyte proliferation (GO:1901647)	0.00214289
positive regulation of myoblast proliferation (GO:2000288)	0.00214289
positive regulation of hair follicle cell proliferation (GO:0071338)	0.00214289
positive regulation of glial cell proliferation (GO:0060252)	0.00214289
positive regulation of secondary heart field cardioblast proliferation (GO:0072513)	0.00214289
positive regulation of cell proliferation involved in heart morphogenesis (GO:2000138)	0.00214289
positive regulation of chondrocyte proliferation (GO:1902732)	0.00214289
positive regulation of mesenchymal cell proliferation (GO:0002053)	0.00214289
negative regulation of cell growth involved in cardiac muscle cell development (GO:0061052)	0.00214289
induction by virus of host protein phosphorylation (GO:0039614)	0.00214289
positive regulation of inhibitory G-protein coupled receptor phosphorylation (GO:1904325)	0.00214289
regulation of smooth muscle cell migration (GO:0014910)	0.00214289
regulation of fibroblast migration (GO:0010762)	0.00214289
positive regulation of receptor internalization (GO:0002092)	0.00214289
androgen receptor signaling pathway (GO:0030521)	0.00214289
negative regulation of epithelial to mesenchymal transition (GO:0010719)	0.00214289
negative regulation of fat cell differentiation (GO:0045599)	0.00214289
cellular response to UV-A (GO:0071492)	0.00214289
astrocyte development (GO:0014002)	0.00214289
glial cell differentiation (GO:0010001)	0.00214289
radial glial cell differentiation (GO:0060019)	0.00214289
regulation of cohesin loading (GO:0071922)	0.00214289
sequence-specific DNA binding (GO:0043565)	0.00214712
RNA polymerase II core promoter proximal region sequence-specific DNA binding, bending (GO:0044377)	0.00214727
BMP receptor activity (GO:0098821)	0.00214727
carbon catabolite activation of transcription (GO:0045991)	0.00215181
regulation of endothelial cell chemotaxis to vascular endothelial growth factor (GO:1904857)	0.00215181
regulation of muscle cell chemotaxis toward tendon cell (GO:2001281)	0.00215181
regulation of fibroblast chemotaxis (GO:1905210)	0.00215181
regulation of wound healing, spreading of epidermal cells (GO:1903689)	0.00215181
regulation of epithelial cell migration (GO:0010632)	0.00215181
cellular response to UV-C (GO:0071494)	0.00215181
E2F mediated regulation of DNA replication_Homo sapiens_R-HSA-113510	0.00215199
positive regulation of DNA-templated transcription, termination (GO:0060566)	0.00217866
positive regulation of stem cell proliferation (GO:2000648)	0.00218808
positive regulation of histone gene expression (GO:0036207)	0.00218808
positive regulation of tRNA processing (GO:2000237)	0.00218808
positive regulation of snoRNA processing (GO:1902798)	0.00218808
positive regulation of neural precursor cell proliferation (GO:2000179)	0.00220231
positive regulation of osteoblast proliferation (GO:0033690)	0.00220231
positive regulation of trophectodermal cell proliferation (GO:1904075)	0.00220231
positive regulation of rhodopsin gene expression (GO:0045872)	0.00220231
positive regulation of production of siRNA involved in RNA interference (GO:1903705)	0.00220231
SMAD2/3 Phosphorylation Motif Mutants in Cancer_Homo sapiens_R-HSA-3304356	0.00221191
regulation of chemokine activity (GO:1900136)	0.00222396
negative regulation of gene silencing (GO:0060969)	0.00223792
positive regulation of transcription from RNA polymerase I promoter (GO:0045943)	0.00230855
positive regulation of transcription involved in exit from mitosis (GO:0007072)	0.00230855
positive regulation of rRNA processing (GO:2000234)	0.00230855
regulation of leukocyte proliferation (GO:0070663)	0.00230855
regulation of skeletal muscle cell proliferation (GO:0014857)	0.00230855
regulation of cell proliferation in bone marrow (GO:0071863)	0.00230855
regulation of fat cell proliferation (GO:0070344)	0.00230855
regulation of cell proliferation involved in kidney development (GO:1901722)	0.00230855
regulation of mammary stem cell proliferation (GO:2000101)	0.00230855
regulation of synoviocyte proliferation (GO:1901645)	0.00230855
regulation of sebum secreting cell proliferation (GO:1904002)	0.00230855
regulation of cell proliferation (GO:0042127)	0.00230855
regulation of glial cell proliferation (GO:0060251)	0.00230855
regulation of germ cell proliferation (GO:1905936)	0.00230855
regulation of mesenchymal cell proliferation (GO:0010464)	0.00230855
regulation of hemocyte proliferation (GO:0035206)	0.00230855
regulation of hair follicle cell proliferation (GO:0071336)	0.00230855
extrinsic apoptotic signaling pathway via death domain receptors (GO:0008625)	0.00230855
myoblast fate commitment (GO:0048625)	0.00230855
myoblast development (GO:0048627)	0.00230855
cellular response to sodium arsenite (GO:1903936)	0.00230855
positive regulation of transcription from RNA polymerase III promoter (GO:0045945)	0.00231805
regulation of cell proliferation involved in compound eye morphogenesis (GO:2000495)	0.00231805
regulation of cell proliferation involved in imaginal disc-derived wing morphogenesis (GO:0090256)	0.00231805
regulation of fibroblast proliferation (GO:0048145)	0.00231805
regulation of cell proliferation involved in tissue homeostasis (GO:0060784)	0.00231805
regulation of chorionic trophoblast cell proliferation (GO:1901382)	0.00231805
regulation of epithelial cell proliferation (GO:0050678)	0.00231805
regulation of cell proliferation involved in heart morphogenesis (GO:2000136)	0.00231805
positive regulation of phosphorylation of RNA polymerase II C-terminal domain (GO:1901409)	0.00231805
regulation of cell chemotaxis to fibroblast growth factor (GO:1904847)	0.00231805
SMAD protein import into nucleus (GO:0007184)	0.00231805
positive regulation of protein maturation (GO:1903319)	0.00233416
positive regulation of transcription involved in G1/S transition of mitotic cell cycle (GO:0071931)	0.00234381
positive regulation of transcription, DNA-templated (GO:0045893)	0.00235097
positive regulation of DNA-templated transcription, elongation (GO:0032786)	0.00235097
regulation of cardiac muscle cell proliferation (GO:0060043)	0.00235097
regulation of neural precursor cell proliferation (GO:2000177)	0.00235097
regulation of myoblast proliferation (GO:2000291)	0.00235097
Hepatitis C_Homo sapiens_hsa05160	0.00237262
positive regulation of smooth muscle cell proliferation (GO:0048661)	0.00238036
positive regulation of mRNA processing (GO:0050685)	0.00238565
positive regulation of transcription by transcription factor localization (GO:0061586)	0.00238566
positive regulation of epithelial cell proliferation (GO:0050679)	0.00239002
regulation of osteoblast proliferation (GO:0033688)	0.00239002
regulation of cell proliferation involved in kidney morphogenesis (GO:0061006)	0.00239002
nuclear chromatin (GO:0000790)	0.00239338
nuclear CENP-A containing chromatin (GO:1904834)	0.00239338
Rpd3L-Expanded complex (GO:0070210)	0.00239338
Set3 complex (GO:0034967)	0.00239338
perichromatin fibrils (GO:0005726)	0.00239338
HDA1 complex (GO:0070823)	0.00239338
Snt2C complex (GO:0070211)	0.00239338
Swi5-Sfr1 complex (GO:0032798)	0.00239338
Ino80 complex (GO:0031011)	0.00239338
Swr1 complex (GO:0000812)	0.00239338
Clr6 histone deacetylase complex I'' (GO:1990483)	0.00239338
nuclear nucleosome (GO:0000788)	0.00239338
nucleolar chromatin (GO:0030874)	0.00239338
Sin3-type complex (GO:0070822)	0.00239338
nuclear euchromatin (GO:0005719)	0.00239338
Rb-E2F complex (GO:0035189)	0.00239338
Signaling by FGFR1 in disease_Homo sapiens_R-HSA-5655302	0.00239647
Loss of Function of TGFBR1 in Cancer_Homo sapiens_R-HSA-3656534	0.00239647
Loss of Function of SMAD2/3 in Cancer_Homo sapiens_R-HSA-3304349	0.00239647
TGFBR1 KD Mutants in Cancer_Homo sapiens_R-HSA-3656532	0.00239647
SMAD2/3 MH2 Domain Mutants in Cancer_Homo sapiens_R-HSA-3315487	0.00239647
positive regulation of DNA-templated transcription, initiation (GO:2000144)	0.00245139
regulation of stem cell proliferation (GO:0072091)	0.00245242
regulation of growth plate cartilage chondrocyte proliferation (GO:0003420)	0.00249619
epithelial to mesenchymal transition involved in cardiac fibroblast development (GO:0060940)	0.00249619
positive regulation of cartilage development (GO:0061036)	0.00249619
tricuspid valve morphogenesis (GO:0003186)	0.00249619
positive regulation of cartilage condensation (GO:1902027)	0.00249619
myoblast differentiation involved in skeletal muscle regeneration (GO:0014835)	0.00249619
positive regulation of miRNA mediated inhibition of translation (GO:1905618)	0.00249619
protein localization to CENP-A containing chromatin (GO:0061644)	0.00249619
regulation of cell proliferation involved in embryonic placenta development (GO:0060723)	0.00253888
regulation of trophectodermal cell proliferation (GO:1904073)	0.00253888
regulation of smooth muscle cell proliferation (GO:0048660)	0.00253888
positive regulation of protein autophosphorylation (GO:0031954)	0.00260948
nuclear heterochromatin (GO:0005720)	0.00261639
negative regulation of endothelial cell proliferation (GO:0001937)	0.00271335
Apoptosis_Homo sapiens_hsa04210	0.00276774
positive regulation of peptidyl-threonine phosphorylation (GO:0010800)	0.00283561
regulation of neuron migration (GO:2001222)	0.0028513
negative regulation of chromatin silencing (GO:0031936)	0.0028534
negative regulation of appetite by leptin-mediated signaling pathway (GO:0038108)	0.00291606
cardiac muscle cell myoblast differentiation (GO:0060379)	0.00291606
negative regulation of leukocyte cell-cell adhesion (GO:1903038)	0.00291606
Colorectal cancer_Homo sapiens_hsa05210	0.00297346
transcriptional activator activity, RNA polymerase II core promoter proximal region sequence-specific binding (GO:0001077)	0.00300803
Signaling by TGF-beta Receptor Complex in Cancer_Homo sapiens_R-HSA-3304351	0.00304103
Signalling by NGF_Homo sapiens_R-HSA-166520	0.00305523
TP53 Regulates Transcription of Cell Death Genes_Homo sapiens_R-HSA-5633008	0.00305523
transforming growth factor beta-activated receptor activity (GO:0005024)	0.00311279
Ral protein signal transduction (GO:0032484)	0.00312512
ARF protein signal transduction (GO:0032011)	0.00312512
torso signaling pathway (GO:0008293)	0.00317046
Rab protein signal transduction (GO:0032482)	0.0032745
negative regulation of dendrite extension (GO:1903860)	0.00327561
activation of MAPK activity (GO:0000187)	0.00327561
negative regulation of protein kinase activity by protein phosphorylation (GO:0100002)	0.00327828
G1/S Transition_Homo sapiens_R-HSA-69206	0.00333528
mitral valve morphogenesis (GO:0003183)	0.00337183
lymphatic endothelial cell differentiation (GO:0060836)	0.00337183
Ran protein signal transduction (GO:0031291)	0.00338282
negative regulation of peptidyl-tyrosine phosphorylation (GO:0050732)	0.00338282
negative regulation of tyrosine phosphorylation of STAT protein (GO:0042532)	0.00338282
chemokine-mediated signaling pathway (GO:0070098)	0.00340628
Non-alcoholic fatty liver disease (NAFLD)_Homo sapiens_hsa04932	0.0034121
positive regulation of RNA splicing (GO:0033120)	0.00346925
regulation of translation involved in cellular response to UV (GO:1904803)	0.00353072
calcium-dependent protein kinase inhibitor activity (GO:0008427)	0.00353099
Signaling by ERBB4_Homo sapiens_R-HSA-1236394	0.00356431
negative regulation of neuron apoptotic process by negative regulation of transcription from RNA polymerase II promoter (GO:1904089)	0.00363702
dephosphorylation of RNA polymerase II C-terminal domain (GO:0070940)	0.00369827
positive regulation of I-kappaB phosphorylation (GO:1903721)	0.00369827
myoblast differentiation (GO:0045445)	0.00369827
negative regulation of cell development (GO:0010721)	0.00369827
maintenance of plant organ identity (GO:0090700)	0.00369827
negative regulation of synergid differentiation (GO:0045698)	0.00369827
negative regulation of cell differentiation involved in phenotypic switching (GO:1905916)	0.00369827
negative regulation of mesodermal cell differentiation (GO:1905771)	0.00369827
negative regulation of antipodal cell differentiation (GO:0045689)	0.00369827
negative regulation of leukocyte differentiation (GO:1902106)	0.00369827
negative regulation of sorocarp spore cell differentiation (GO:1901262)	0.00369827
negative regulation of plant epidermal cell differentiation (GO:1903889)	0.00369827
negative regulation of embryo sac central cell differentiation (GO:0045692)	0.00369827
negative regulation of tendon cell differentiation (GO:2001050)	0.00369827
negative regulation of metanephric DCT cell differentiation (GO:2000593)	0.00369827
negative regulation of embryo sac egg cell differentiation (GO:0045695)	0.00369827
negative regulation of sporulation resulting in formation of a cellular spore (GO:0042174)	0.00369827
maintenance of imaginal histoblast diploidy (GO:0007489)	0.00369827
negative regulation of sorocarp stalk cell differentiation (GO:0031286)	0.00369827
negative regulation of transdifferentiation (GO:1903619)	0.00369827
negative regulation of pigment cell differentiation (GO:0050941)	0.00369827
TP53 Regulates Transcription of Cell Cycle Genes_Homo sapiens_R-HSA-6791312	0.00378616
protein tyrosine kinase inhibitor activity (GO:0030292)	0.00383568
negative regulation of transcription, DNA-templated (GO:0045892)	0.00384482
negative regulation of ERK1 and ERK2 cascade (GO:0070373)	0.00387106
Downstream signal transduction_Homo sapiens_R-HSA-186763	0.00395363
neural tube development (GO:0021915)	0.00399334
type I interferon signaling pathway (GO:0060337)	0.00406135
positive regulation of gene expression, epigenetic (GO:0045815)	0.00411696
negative regulation of hemocyte differentiation (GO:0045611)	0.00419002
negative regulation of cardiocyte differentiation (GO:1905208)	0.00419002
positive regulation of RNA polymerase II regulatory region sequence-specific DNA binding (GO:1905636)	0.00419002
protein phosphorylation (GO:0006468)	0.00432731
chromatin remodeling (GO:0006338)	0.00432731
chromatin remodeling in response to cation stress (GO:0043156)	0.00432731
chromatin remodeling at centromere (GO:0031055)	0.00432731
Rap protein signal transduction (GO:0032486)	0.00432731
activation of protein kinase activity (GO:0032147)	0.00432731
nucleosome mobilization (GO:0042766)	0.00450318
activation of MAPKKK activity (GO:0000185)	0.00450318
Interleukin-6 signaling_Homo sapiens_R-HSA-1059683	0.00455545
regulation of transcription from RNA polymerase II promoter (GO:0006357)	0.00460766
positive regulation of neuron apoptotic process (GO:0043525)	0.00465637
cellular response to cholesterol (GO:0071397)	0.00465637
negative regulation of cell differentiation involved in embryonic placenta development (GO:0060806)	0.00465637
negative regulation of endodermal cell differentiation (GO:1903225)	0.00465637
protein serine/threonine kinase inhibitor activity (GO:0030291)	0.00470096
protein kinase inhibitor activity (GO:0004860)	0.00470096
Signaling by PDGF_Homo sapiens_R-HSA-186797	0.00481491
TP53 Regulates Transcription of Caspase Activators and Caspases_Homo sapiens_R-HSA-6803207	0.00481491
Inhibition of replication initiation of damaged DNA by RB1/E2F1_Homo sapiens_R-HSA-113501	0.00481491
TP53 Regulates Transcription of Death Receptors and Ligands_Homo sapiens_R-HSA-6803211	0.00481491
positive regulation of epithelial to mesenchymal transition (GO:0010718)	0.00483794
negative regulation of thyroid hormone receptor activity (GO:1904168)	0.00483794
MAPK import into nucleus (GO:0000189)	0.00484688
interleukin-1-mediated signaling pathway (GO:0070498)	0.00485189
UV-damage excision repair (GO:0070914)	0.00495803
cellular response to amino acid starvation (GO:0034198)	0.00499521
septation initiation signaling (GO:0031028)	0.00499521
negative regulation of cell fate commitment (GO:0010454)	0.00516503
negative regulation of hematopoietic progenitor cell differentiation (GO:1901533)	0.00516503
positive regulation of core promoter binding (GO:1904798)	0.00516503
positive regulation of canonical Wnt signaling pathway involved in controlling type B pancreatic cell proliferation (GO:2000081)	0.00520755
NGF signalling via TRKA from the plasma membrane_Homo sapiens_R-HSA-187037	0.00534125
cellular response to UV (GO:0034644)	0.00535811
Rac protein signal transduction (GO:0016601)	0.00535811
TP53 Regulates Transcription of Genes Involved in G1 Cell Cycle Arrest_Homo sapiens_R-HSA-6804116	0.00536474
regulation of transcription involved in G2/M transition of mitotic cell cycle (GO:0000117)	0.00538138
negative regulation of hair follicle cell proliferation (GO:0071337)	0.00538138
negative regulation of cell proliferation involved in heart morphogenesis (GO:2000137)	0.00538138
negative regulation of cell proliferation involved in compound eye morphogenesis (GO:2000496)	0.00538138
negative regulation of germ cell proliferation (GO:1905937)	0.00538138
negative regulation of synoviocyte proliferation (GO:1901646)	0.00538138
negative regulation of mammary stem cell proliferation (GO:2000102)	0.00538138
negative regulation of cell proliferation involved in kidney development (GO:1901723)	0.00538138
negative regulation of cell proliferation in bone marrow (GO:1903769)	0.00538138
negative regulation of skeletal muscle cell proliferation (GO:0014859)	0.00538138
negative regulation of sebum secreting cell proliferation (GO:1904003)	0.00538138
negative regulation of hemocyte proliferation (GO:0035207)	0.00538138
negative regulation of leukocyte proliferation (GO:0070664)	0.00538138
negative regulation of I-kappaB phosphorylation (GO:1903720)	0.00538138
positive regulation of peptidyl-tyrosine autophosphorylation (GO:1900086)	0.00538138
transforming growth factor beta receptor signaling pathway involved in primitive streak formation (GO:0090010)	0.00538138
transforming growth factor receptor beta signaling pathway involved in oral/aboral axis specification (GO:0060835)	0.00538138
transforming growth factor beta receptor signaling pathway involved in primary germ layer cell fate commitment (GO:0060797)	0.00538138
transforming growth factor beta receptor signaling pathway involved in heart development (GO:1905313)	0.00538138
negative regulation of trophectodermal cell proliferation (GO:1904074)	0.00543594
negative regulation of glial cell proliferation (GO:0060253)	0.00543594
negative regulation of mesenchymal cell proliferation (GO:0072201)	0.00543594
negative regulation of myoblast proliferation (GO:2000818)	0.00545922
negative regulation of chorionic trophoblast cell proliferation (GO:1901383)	0.00545922
synapse assembly (GO:0007416)	0.00545922
maintenance of animal organ identity (GO:0048496)	0.00545922
outflow tract septum morphogenesis (GO:0003148)	0.00545922
negative regulation of vasculogenesis (GO:2001213)	0.00545922
negative regulation of metalloendopeptidase activity (GO:1904684)	0.00545922
transforming growth factor beta receptor signaling pathway involved in neural plate anterior/posterior pattern formation (GO:0060826)	0.00548196
negative regulation of translation (GO:0017148)	0.00552958
negative regulation of cardiac muscle cell proliferation (GO:0060044)	0.00558144
negative regulation of growth plate cartilage chondrocyte proliferation (GO:0061914)	0.00558144
negative regulation of stem cell proliferation (GO:2000647)	0.00563743
negative regulation of neural precursor cell proliferation (GO:2000178)	0.00563743
ATP-dependent chromatin remodeling (GO:0043044)	0.00563743
negative regulation of osteoblast proliferation (GO:0033689)	0.00575314
negative regulation of gene expression (GO:0010629)	0.00575314
cellular process regulating host cell cycle in response to virus (GO:0060154)	0.00575314
antisense RNA transcription (GO:0009300)	0.00575314
transcription from plastid promoter (GO:0042793)	0.00575314
transcription from RNA polymerase IV promoter (GO:0001059)	0.00575314
transcription from bacterial-type RNA polymerase promoter (GO:0001121)	0.00575314
transcription from RNA polymerase V promoter (GO:0001060)	0.00575314
telomeric repeat-containing RNA transcription (GO:0097393)	0.00575314
ncRNA transcription (GO:0098781)	0.00575314
negative regulation of metanephric mesenchymal cell migration (GO:2000590)	0.00584965
neuromast deposition (GO:0048885)	0.00584965
negative regulation of glial cell migration (GO:1903976)	0.00584965
negative regulation of mesenchymal stem cell migration (GO:1905321)	0.00584965
negative regulation of neuroblast migration (GO:0061855)	0.00584965
negative regulation of distal tip cell migration (GO:1903355)	0.00584965
negative regulation of hematopoietic stem cell migration (GO:2000472)	0.00584965
negative regulation of formation of radial glial scaffolds (GO:0061925)	0.00584965
negative regulation of cell migration in other organism (GO:0044622)	0.00584965
promoter clearance during DNA-templated transcription (GO:0001109)	0.00584965
negative regulation of muscle cell differentiation (GO:0051148)	0.00584965
positive regulation of G-protein coupled receptor internalization (GO:1904022)	0.00584965
Regulation of TP53 Activity through Association with Co-factors_Homo sapiens_R-HSA-6804759	0.005919
TP53 regulates transcription of several additional cell death genes whose specific roles in p53-dependent apoptosis remain uncertain_Homo sapiens_R-HSA-6803205	0.005919
negative regulation of fibroblast proliferation (GO:0048147)	0.00592932
Signaling by Interleukins_Homo sapiens_R-HSA-449147	0.00597774
Signaling by FGFR in disease_Homo sapiens_R-HSA-1226099	0.00597774
peptidyl-histidine phosphorylation (GO:0018106)	0.00598452
peptidyl-cysteine phosphorylation (GO:0018218)	0.00598452
regulation of translational initiation by eIF2 alpha phosphorylation (GO:0010998)	0.00598452
inhibitory G-protein coupled receptor phosphorylation (GO:0002030)	0.00598452
peptidyl-aspartic acid phosphorylation (GO:0018217)	0.00598452
peptidyl-arginine phosphorylation (GO:0018109)	0.00598452
protein phosphorylation involved in protein localization to spindle microtubule (GO:1990803)	0.00598452
regulation of pri-miRNA transcription from RNA polymerase II promoter (GO:1902893)	0.00598452
regulation of termination of RNA polymerase II transcription (GO:1904594)	0.00598452
actin phosphorylation (GO:0031289)	0.00598452
regulation of transcription from RNA polymerase II promoter by pheromones (GO:0046019)	0.00598452
carbon catabolite regulation of transcription from RNA polymerase II promoter (GO:0000429)	0.00598452
regulation of telomeric RNA transcription from RNA pol II promoter (GO:1901580)	0.00598452
regulation of ribosomal protein gene transcription from RNA polymerase II promoter (GO:0060962)	0.00598452
regulation of nodal signaling pathway involved in determination of left/right asymmetry (GO:1900145)	0.00598452
regulation of transcription from RNA polymerase II promoter involved in somitogenesis (GO:0090236)	0.00598452
regulation of conjugation with cellular fusion by regulation of transcription from RNA polymerase II promoter (GO:1900406)	0.00598452
regulation of transcription from RNA polymerase II promoter involved in lung bud formation (GO:0060500)	0.00598452
regulation of thyroid hormone receptor activity (GO:1904167)	0.00598452
regulation of transcription from RNA polymerase II promoter during mitotic cell cycle (GO:0046021)	0.00598452
regulation of transcription involved in anterior neural plate formation (GO:0090019)	0.00598452
negative regulation of leucine import by regulation of transcription from RNA polymerase II promoter (GO:1902574)	0.00598452
positive regulation of phenotypic switching by regulation of transcription from RNA polymerase II promoter (GO:1900546)	0.00598452
regulation of pyrimidine nucleotide biosynthetic process by positive regulation of transcription from RNA polymerase II promoter (GO:1900448)	0.00598452
regulation of iron ion transport by regulation of transcription from RNA polymerase II promoter (GO:1900393)	0.00598452
regulation of transcription from RNA polymerase II promoter in response to methionine (GO:0061432)	0.00598452
regulation of transcription from RNA polymerase II promoter involved in spinal cord anterior-posterior patterning (GO:0021909)	0.00598452
positive regulation of mating type switching by regulation of transcription from RNA polymerase II promoter (GO:1900374)	0.00598452
regulation of snRNA transcription from RNA polymerase II promoter (GO:1905380)	0.00598452
nitrogen catabolite regulation of transcription from RNA polymerase II promoter (GO:0001079)	0.00598452
regulation of mating-type specific transcription from RNA polymerase II promoter (GO:0001196)	0.00598452
regulation of phenotypic switching by regulation of transcription from RNA polymerase II promoter (GO:1900545)	0.00598452
regulation of oligopeptide transport by regulation of transcription from RNA polymerase II promoter (GO:0035950)	0.00598452
regulation of transcription involved in posterior neural plate formation (GO:0090020)	0.00598452
regulation of fungal-type cell wall biogenesis by regulation of transcription from RNA polymerase II promoter (GO:1900415)	0.00598452
regulation of ergosterol biosynthetic process by regulation of transcription from RNA polymerase II promoter (GO:0035960)	0.00598452
regulation of transcription from RNA polymerase II promoter involved in mammary gland formation (GO:0060597)	0.00598452
regulation of thiamine biosynthetic process by regulation of transcription from RNA polymerase II promoter (GO:1900382)	0.00598452
regulation of eIF2 alpha phosphorylation by amino acid starvation (GO:0060733)	0.00598452
heterochromatin assembly (GO:0031507)	0.00598452
negative regulation of fibroblast chemotaxis (GO:1905211)	0.00598452
negative regulation of muscle cell chemotaxis toward tendon cell (GO:2001282)	0.00598452
negative regulation of chemokine activity (GO:1900137)	0.00598452
negative regulation of cardiac neural crest cell migration involved in outflow tract morphogenesis (GO:1905311)	0.00598452
cell migration involved in heart development (GO:0060973)	0.00598452
negative regulation of cell chemotaxis to fibroblast growth factor (GO:1904848)	0.00598452
coronary vasculature development (GO:0060976)	0.00598452
heart development (GO:0007507)	0.00598452
cell surface receptor signaling pathway involved in heart development (GO:0061311)	0.00598452
larval heart development (GO:0007508)	0.00598452
negative regulation of endothelial cell chemotaxis to vascular endothelial growth factor (GO:1904858)	0.00598452
cardiac skeleton development (GO:0003204)	0.00598452
cardiocyte differentiation (GO:0035051)	0.00598452
DNA-templated transcription, elongation (GO:0006354)	0.00598452
protein kinase B signaling (GO:0043491)	0.00598452
negative regulation of epithelial cell differentiation (GO:0030857)	0.00598452
negative regulation of axon guidance (GO:1902668)	0.00598452
regulation of carbohydrate metabolic process by regulation of transcription from RNA polymerase II promoter (GO:1900402)	0.00606307
negative regulation of smooth muscle cell proliferation (GO:0048662)	0.00606565
regulation of lipid transport by regulation of transcription from RNA polymerase II promoter (GO:0072367)	0.00606565
regulation of cellular response to oxidative stress by regulation of transcription from RNA polymerase II promoter (GO:1900427)	0.00606565
regulation of replicative cell aging by regulation of transcription from RNA polymerase II promoter in response to caloric restriction (GO:0061434)	0.00606565
regulation of transcription initiation from RNA polymerase II promoter (GO:0060260)	0.00606565
regulation of cellular ketone metabolic process by regulation of transcription from RNA polymerase II promoter (GO:0072364)	0.00606565
histone phosphorylation (GO:0016572)	0.00606565
negative regulation of leukocyte migration (GO:0002686)	0.00606565
transcription from RNA polymerase I promoter (GO:0006360)	0.00606565
regulation of glucose import by regulation of transcription from RNA polymerase II promoter (GO:1900389)	0.00614474
regulation of cAMP-mediated signaling by regulation of transcription from RNA polymerase II promoter (GO:1900391)	0.00622109
negative regulation of trophoblast cell migration (GO:1901164)	0.00622109
transforming growth factor beta receptor signaling pathway involved in regulation of multicellular organism growth (GO:1901048)	0.00622109
transcription, DNA-templated (GO:0006351)	0.00622109
regulation of transcription from RNA polymerase II promoter by histone modification (GO:1903756)	0.00622765
regulation of transcription involved in cell fate commitment (GO:0060850)	0.00622765
regulation of transcription from RNA polymerase II promoter in response to iron (GO:0034395)	0.00622765
positive regulation of nitric oxide metabolic process (GO:1904407)	0.00622765
negative regulation of skeletal muscle cell differentiation (GO:2001015)	0.00622765
regulation of neuron projection development (GO:0010975)	0.00622765
canonical Wnt signaling pathway involved in positive regulation of epithelial to mesenchymal transition (GO:0044334)	0.00634368
pericardium development (GO:0060039)	0.00634368
transcription from mitochondrial promoter (GO:0006390)	0.00634368
DNA-templated transcription, termination (GO:0006353)	0.00634368
regulation of transcription from RNA polymerase II promoter in response to stress (GO:0043618)	0.00635984
regulation of androgen receptor activity (GO:2000823)	0.00640234
regulation of BMP signaling pathway (GO:0030510)	0.00640234
cellular response to DNA damage stimulus (GO:0006974)	0.00640234
histone H3-K56 acetylation in response to DNA damage (GO:0097044)	0.00640234
SOS response (GO:0009432)	0.00640234
protein phosphorylation involved in cellular protein catabolic process (GO:1902002)	0.00648404
regulation of transcription from RNA polymerase II promoter in response to DNA damage (GO:1990248)	0.00651044
regulation of transcription elongation from RNA polymerase II promoter (GO:0034243)	0.00654672
regulation of transcription involved in anterior/posterior axis specification (GO:0044324)	0.00654672
Regulation of TP53 Activity_Homo sapiens_R-HSA-5633007	0.00654772
protein phosphorylation involved in DNA double-strand break processing (GO:1990802)	0.00662962
negative regulation of fibroblast migration (GO:0010764)	0.00666094
negative regulation of excitatory postsynaptic potential (GO:0090394)	0.00666094
TGF-beta signaling pathway_Homo sapiens_hsa04350	0.00668336
Cyclin E associated events during G1/S transition_Homo sapiens_R-HSA-69202	0.00671717
Signaling by PTK6_Homo sapiens_R-HSA-8848021	0.00671717
TGF-beta receptor signaling in EMT (epithelial to mesenchymal transition)_Homo sapiens_R-HSA-2173791	0.00671717
transcription from RNA polymerase II promoter (GO:0006366)	0.00678743
transforming growth factor beta binding (GO:0050431)	0.00682268
activation of MAPKK activity (GO:0000186)	0.00683724
negative regulation of wound healing, spreading of epidermal cells (GO:1903690)	0.00683724
negative regulation of smooth muscle cell migration (GO:0014912)	0.00683724
adult heart development (GO:0007512)	0.00683724
Cyclin A:Cdk2-associated events at S phase entry_Homo sapiens_R-HSA-69656	0.00685119
negative regulation of neuron apoptotic process by transcription from RNA polymerase II promoter (GO:0100069)	0.00702356
negative regulation of substrate-dependent cell migration, cell attachment to substrate (GO:1904236)	0.00702603
cardiac muscle tissue development (GO:0048738)	0.00702603
regulation of lipid kinase activity (GO:0043550)	0.00702603
signal transduction in response to DNA damage (GO:0042770)	0.00702624
regulation of SREBP signaling pathway (GO:2000638)	0.00706864
G1/S-Specific Transcription_Homo sapiens_R-HSA-69205	0.00711431
Formation of Senescence-Associated Heterochromatin Foci (SAHF)_Homo sapiens_R-HSA-2559584	0.00711431
negative regulation of oxidative phosphorylation (GO:0090324)	0.00712706
negative regulation of DNA binding (GO:0043392)	0.00712706
intrinsic apoptotic signaling pathway (GO:0097193)	0.00712706
peptidyl-threonine phosphorylation (GO:0018107)	0.00722254
transforming growth factor beta receptor complex assembly (GO:0007181)	0.00740041
positive regulation of sequence-specific DNA binding transcription factor activity (GO:0051091)	0.00740041
transcription from RNA polymerase III promoter (GO:0006383)	0.00740041
protein phosphorylation involved in mitotic spindle assembly (GO:1990801)	0.0074791
regulation of transcription from RNA polymerase II promoter involved in determination of left/right symmetry (GO:1900094)	0.0075696
positive regulation of cell migration (GO:0030335)	0.00759768
DNA-templated transcription, initiation (GO:0006352)	0.00759768
positive regulation of MAPK cascade (GO:0043410)	0.00773076
Signaling by cytosolic FGFR1 fusion mutants_Homo sapiens_R-HSA-1839117	0.00782305
peptidyl-tyrosine phosphorylation (GO:0018108)	0.00783428
negative regulation of transcription from RNA polymerase II promoter during mitotic cell cycle (GO:0007070)	0.00785331
JUN phosphorylation (GO:0007258)	0.00791625
negative regulation of neuron migration (GO:2001223)	0.00797355
regulation of mitotic cell cycle (GO:0007346)	0.00797355
positive regulation of cyclin-dependent protein serine/threonine kinase activity (GO:0045737)	0.00797355
positive regulation of hh target transcription factor activity (GO:0007228)	0.00797355
intrinsic apoptotic signaling pathway in response to endoplasmic reticulum stress (GO:0070059)	0.00797355
DNA damage response, signal transduction by p53 class mediator resulting in cell cycle arrest (GO:0006977)	0.00797355
Regulation of DNA replication_Homo sapiens_R-HSA-69304	0.00801514
positive regulation of removal of superoxide radicals (GO:1904833)	0.00812398
positive regulation of hydrogen peroxide metabolic process (GO:0010726)	0.00812398
positive regulation of erythrocyte differentiation (GO:0045648)	0.00812398
protein localization to nuclear pericentric heterochromatin (GO:1902682)	0.00812398
intrinsic apoptotic signaling pathway in response to nitrosative stress (GO:1990442)	0.00812398
chondrocyte differentiation involved in endochondral bone morphogenesis (GO:0003413)	0.00812398
intrinsic apoptotic signaling pathway in response to osmotic stress by p53 class mediator (GO:1990127)	0.00812398
Ras protein signal transduction (GO:0007265)	0.00813061
negative regulation of pri-miRNA transcription from RNA polymerase II promoter (GO:1902894)	0.00816761
central nervous system development (GO:0007417)	0.00826401
Senescence-Associated Secretory Phenotype (SASP)_Homo sapiens_R-HSA-2559582	0.00831003
TP53 Regulates Transcription of Genes Involved in Cytochrome C Release_Homo sapiens_R-HSA-6803204	0.00831003
Rho protein signal transduction (GO:0007266)	0.00834709
negative regulation of cell-cell adhesion by negative regulation of transcription from RNA polymerase II promoter (GO:1900387)	0.00838658
embryonic heart tube development (GO:0035050)	0.00855456
negative regulation of epithelial cell migration (GO:0010633)	0.00855456
positive regulation of androgen receptor activity (GO:2000825)	0.00855456
negative regulation of myeloid cell differentiation (GO:0045638)	0.00865108
intrinsic apoptotic signaling pathway in response to osmotic stress (GO:0008627)	0.00865108
positive regulation of reactive oxygen species biosynthetic process (GO:1903428)	0.00865108
regulation of transcription from RNA polymerase II promoter by calcium-mediated signaling (GO:1900621)	0.00870542
interferon-gamma-mediated signaling pathway (GO:0060333)	0.00890403
regulation of transcription from RNA polymerase II promoter involved in kidney development (GO:0060994)	0.00890583
protein phosphorylation involved in double-strand break repair via nonhomologous end joining (GO:1990804)	0.00912193
negative regulation of protein maturation (GO:1903318)	0.00916645
negative regulation of histone gene expression (GO:0036208)	0.00916645
suppression by virus of host gene expression (GO:0039657)	0.00916645
negative regulation of tRNA processing (GO:2000236)	0.00916645
negative regulation of snoRNA processing (GO:1902797)	0.00916645
negative regulation of production of siRNA involved in RNA interference (GO:1903704)	0.00916645
transforming growth factor beta receptor signaling pathway involved in determination of left/right asymmetry (GO:0035463)	0.00916645
SMAD protein complex assembly (GO:0007183)	0.00917363
telomere maintenance in response to DNA damage (GO:0043247)	0.00924536
negative regulation of rhodopsin gene expression (GO:0045871)	0.00938321
positive regulation of thyroid hormone receptor activity (GO:1904169)	0.00938321
I-kappaB phosphorylation (GO:0007252)	0.00943496
histone H4 acetylation involved in response to DNA damage stimulus (GO:2000776)	0.00951977
positive regulation of tyrosine phosphorylation of STAT protein (GO:0042531)	0.00961542
Cytokine Signaling in Immune system_Homo sapiens_R-HSA-1280215	0.00970344
positive regulation of leukocyte chemotaxis (GO:0002690)	0.00975516
negative regulation of glycolytic process (GO:0045820)	0.00975516
negative regulation of rRNA processing (GO:2000233)	0.00985052
Innate Immune System_Homo sapiens_R-HSA-168249	0.00987576
peptidyl-serine phosphorylation (GO:0018105)	0.0100778
TP53 Regulates Metabolic Genes_Homo sapiens_R-HSA-5628897	0.0100854
astrocyte differentiation (GO:0048708)	0.0103059
negative regulation of production of miRNAs involved in gene silencing by miRNA (GO:1903799)	0.0103059
determination of heart left/right asymmetry (GO:0061371)	0.0103059
positive regulation of CREB transcription factor activity (GO:0032793)	0.0103059
positive regulation of transcription regulatory region DNA binding (GO:2000679)	0.0103059
ripoptosome assembly involved in extrinsic apoptotic signaling pathway (GO:1901025)	0.0103059
extrinsic apoptotic signaling pathway (GO:0097191)	0.0103059
negative regulation of chondrocyte differentiation (GO:0032331)	0.0103059
positive regulation of ubiquitin protein ligase activity (GO:1904668)	0.0103059
transcription initiation from RNA polymerase II promoter (GO:0006367)	0.0103129
protein autophosphorylation (GO:0046777)	0.0106779
positive regulation of JUN kinase activity (GO:0043507)	0.0110986
regulation of transcription, DNA-templated (GO:0006355)	0.0114795
cyclin-dependent protein serine/threonine kinase activity (GO:0004693)	0.0114931
HIF-1 signaling pathway_Homo sapiens_hsa04066	0.0115581
Downstream signaling of activated FGFR3_Homo sapiens_R-HSA-5654708	0.0116083
Downstream signaling of activated FGFR2_Homo sapiens_R-HSA-5654696	0.0116083
Downstream signaling of activated FGFR4_Homo sapiens_R-HSA-5654716	0.0116083
Downstream signaling of activated FGFR1_Homo sapiens_R-HSA-5654687	0.0116083
Downstream signaling events of B Cell Receptor (BCR)_Homo sapiens_R-HSA-1168372	0.0116083
Signaling by FGFR4_Homo sapiens_R-HSA-5654743	0.0116083
Signaling by FGFR3_Homo sapiens_R-HSA-5654741	0.0116083
Signal Transduction_Homo sapiens_R-HSA-162582	0.0116083
Growth hormone receptor signaling_Homo sapiens_R-HSA-982772	0.0116083
G0 and Early G1_Homo sapiens_R-HSA-1538133	0.0116083
negative regulation of mRNA processing (GO:0050686)	0.011638
negative regulation of brown fat cell differentiation (GO:1903444)	0.011638
deactivation of mitotic spindle assembly checkpoint (GO:1902426)	0.011638
intrinsic apoptotic signaling pathway in response to oxidative stress (GO:0008631)	0.011638
Signaling by FGFR1_Homo sapiens_R-HSA-5654736	0.0117385
PTK6 Regulates RHO GTPases, RAS GTPase and MAP kinases_Homo sapiens_R-HSA-8849471	0.0117385
Downregulation of TGF-beta receptor signaling_Homo sapiens_R-HSA-2173788	0.0117385
cyclin-dependent protein kinase activating kinase activity (GO:0019912)	0.0120472
clearance of cells from fusion plate by epithelial to mesenchymal transition (GO:0060886)	0.012327
epicardial cell to mesenchymal cell transition (GO:0003347)	0.012327
positive regulation of bone mineralization involved in bone maturation (GO:1900159)	0.012327
positive regulation of proteasome-activating ATPase activity (GO:1902887)	0.012327
DAP12 signaling_Homo sapiens_R-HSA-2424491	0.0123937
Interleukin-6 family signaling_Homo sapiens_R-HSA-6783589	0.0123937
Insulin resistance_Homo sapiens_hsa04931	0.0131245
ERK5 cascade (GO:0070375)	0.0132956
MAPK cascade (GO:0000165)	0.0132956
MAPK cascade involved in osmosensory signaling pathway (GO:0000161)	0.0132956
MAPK cascade involved in innate immune response (GO:0035420)	0.0132956
epithelial to mesenchymal transition (GO:0001837)	0.013767
positive regulation of endocardial cushion to mesenchymal transition (GO:0140051)	0.013767
positive regulation of intrinsic apoptotic signaling pathway in response to DNA damage (GO:1902231)	0.013767
Signaling by EGFR_Homo sapiens_R-HSA-177929	0.0137928
YAP1- and WWTR1 (TAZ)-stimulated gene expression_Homo sapiens_R-HSA-2032785	0.0137928
DAP12 interactions_Homo sapiens_R-HSA-2172127	0.0139024
DNA Replication_Homo sapiens_R-HSA-69306	0.0139024
Platelet degranulation_Homo sapiens_R-HSA-114608	0.0139024
Signaling by FGFR2_Homo sapiens_R-HSA-5654738	0.01403
MAPK cascade involved in axon regeneration (GO:1903616)	0.0142673
RNA polymerase II core promoter proximal region sequence-specific DNA binding (GO:0000978)	0.0142674
positive regulation of fibroblast apoptotic process (GO:2000271)	0.0144631
Signaling by FGFR_Homo sapiens_R-HSA-190236	0.0144752
Cellular responses to stress_Homo sapiens_R-HSA-2262752	0.0144752
FGFR1 mutant receptor activation_Homo sapiens_R-HSA-1839124	0.0144752
Response to elevated platelet cytosolic Ca2+_Homo sapiens_R-HSA-76005	0.0146627
Oncogene Induced Senescence_Homo sapiens_R-HSA-2559585	0.0146627
TGF-beta receptor signaling activates SMADs_Homo sapiens_R-HSA-2173789	0.0146627
Disease_Homo sapiens_R-HSA-1643685	0.0148144
positive regulation of execution phase of apoptosis (GO:1900119)	0.0150997
Smooth Muscle Contraction_Homo sapiens_R-HSA-445355	0.0152059
positive regulation of epithelial to mesenchymal transition involved in endocardial cushion formation (GO:1905007)	0.0153263
Signaling by the B Cell Receptor (BCR)_Homo sapiens_R-HSA-983705	0.0155664
nervous system development (GO:0007399)	0.0156935
ganglion development (GO:0061548)	0.0156935
stomatogastric nervous system development (GO:0007421)	0.0156935
ERK1 and ERK2 cascade (GO:0070371)	0.0158808
autonomic nervous system development (GO:0048483)	0.0158808
Thyroid hormone signaling pathway_Homo sapiens_hsa04919	0.0158868
negative regulation of cell differentiation (GO:0045596)	0.016008
positive regulation of reactive oxygen species metabolic process (GO:2000379)	0.016008
negative regulation of focal adhesion assembly (GO:0051895)	0.016008
endocardial cushion morphogenesis (GO:0003203)	0.0168246
cellular response to leucine starvation (GO:1990253)	0.0168246
stress-activated MAPK cascade (GO:0051403)	0.016903
regulation of signal transduction by p53 class mediator (GO:1901796)	0.016903
MAPK1/MAPK3 signaling_Homo sapiens_R-HSA-5684996	0.0173402
regulation of intrinsic apoptotic signaling pathway by p53 class mediator (GO:1902253)	0.0175541
negative regulation of cell motility (GO:2000146)	0.0175541
positive regulation of release of cytochrome c from mitochondria (GO:0090200)	0.0175541
extrinsic apoptotic signaling pathway in absence of ligand (GO:0097192)	0.0175541
cellular response to X-ray (GO:0071481)	0.0175541
Signaling by Leptin_Homo sapiens_R-HSA-2586552	0.0176469
Fc epsilon receptor (FCERI) signaling_Homo sapiens_R-HSA-2454202	0.017724
negative regulation of signal transduction by p53 class mediator (GO:1901797)	0.0179181
peripheral nervous system development (GO:0007422)	0.0179591
negative regulation of RNA splicing (GO:0033119)	0.0182632
definitive hemopoiesis (GO:0060216)	0.0182981
positive regulation of neural crest formation (GO:0090300)	0.0182981
negative regulation of mammary gland development in males by androgen receptor signaling pathway (GO:0060614)	0.0182981
negative regulation of canonical Wnt signaling pathway involved in controlling type B pancreatic cell proliferation (GO:2000080)	0.0184431
S Phase_Homo sapiens_R-HSA-69242	0.0186435
Axon guidance_Homo sapiens_hsa04360	0.0189098
dendritic spine morphogenesis (GO:0060997)	0.0189397
mesodermal to mesenchymal transition involved in gastrulation (GO:0060809)	0.0190117
positive regulation of mesodermal to mesenchymal transition involved in gastrulation (GO:0060808)	0.0190117
positive regulation of transcription from RNA polymerase II promoter in response to amino acid starvation (GO:0061412)	0.0190117
regulation of heart contraction involved in acute-phase response (GO:0002531)	0.0190117
negative regulation of insulin receptor signaling pathway (GO:0046627)	0.0190117
chondrocyte differentiation (GO:0002062)	0.0190117
mRNA catabolic process (GO:0006402)	0.0191746
negative regulation of gene expression, epigenetic (GO:0045814)	0.0195308
positive regulation of canonical Wnt signaling pathway involved in osteoblast differentiation (GO:1905241)	0.0195308
Platelet activation, signaling and aggregation_Homo sapiens_R-HSA-76002	0.0196562
histone H2A SQE motif phosphorylation (GO:1990853)	0.0198168
enzyme active site formation via O-phospho-L-serine (GO:0018331)	0.0198168
regulation of DNA damage response, signal transduction by p53 class mediator (GO:0043516)	0.0198168
positive regulation of signal transduction by p53 class mediator (GO:1901798)	0.0198168
suppression by virus of host protein phosphorylation (GO:0039613)	0.0198168
positive regulation of fatty acid beta-oxidation by transcription from RNA polymerase II promoter (GO:0100013)	0.0200159
transmembrane receptor protein phosphatase activity (GO:0019198)	0.0202305
protein histidine phosphatase activity (GO:0101006)	0.0202305
protein arginine phosphatase activity (GO:0098627)	0.0202305
PML body (GO:0016605)	0.0202668
Osteoclast differentiation_Homo sapiens_hsa04380	0.0204286
platelet degranulation (GO:0002576)	0.0205307
negative regulation of phosphorylation of RNA polymerase II C-terminal domain (GO:1901408)	0.0205307
positive regulation of protein histidine kinase activity (GO:0010864)	0.0205307
negative regulation of JAK-STAT cascade (GO:0046426)	0.0205307
negative regulation of cell-cell adhesion by transcription from RNA polymerase II promoter (GO:0100017)	0.0206896
Cytokine-cytokine receptor interaction_Homo sapiens_hsa04060	0.0209215
MAP kinase phosphatase activity (GO:0033549)	0.0211496
determination of left/right asymmetry in nervous system (GO:0035545)	0.0212061
serine phosphorylation of STAT protein (GO:0042501)	0.0212831
activation of protein kinase B activity (GO:0032148)	0.021366
mRNA transcription from RNA polymerase II promoter (GO:0042789)	0.0214021
tumor necrosis factor-mediated signaling pathway (GO:0033209)	0.0216252
neurogenesis (GO:0022008)	0.0216252
histone-serine phosphorylation (GO:0035404)	0.0220092
protein tyrosine/threonine phosphatase activity (GO:0008330)	0.0220732
cellular response to brassinosteroid stimulus (GO:0071367)	0.0221052
positive regulation of bone mineralization (GO:0030501)	0.0221052
positive regulation of cyclin-dependent protein kinase activity (GO:1904031)	0.0221052
negative regulation of STAT protein import into nucleus (GO:2000365)	0.0221052
negative regulation of protein kinase activity (GO:0006469)	0.0223092
regulation of mRNA stability involved in cellular response to UV (GO:1902629)	0.0227195
activation of prostate induction by androgen receptor signaling pathway (GO:0060520)	0.0229311
phosphorylation (GO:0016310)	0.0229311
negative regulation of histone phosphorylation (GO:0033128)	0.0229311
canonical Wnt signaling pathway involved in positive regulation of apoptotic process (GO:0044337)	0.0232777
DNA repair (GO:0006281)	0.0232777
Signaling pathways regulating pluripotency of stem cells_Homo sapiens_hsa04550	0.0235989
hematopoietic progenitor cell differentiation (GO:0002244)	0.0237659
positive regulation of stress fiber assembly (GO:0051496)	0.0237659
positive regulation of tau-protein kinase activity (GO:1902949)	0.0237659
cellular response to transforming growth factor beta stimulus (GO:0071560)	0.0246968
negative regulation of inhibitory G-protein coupled receptor phosphorylation (GO:1904324)	0.0246968
transcriptional open complex formation at RNA polymerase II promoter (GO:0001113)	0.0250871
transcriptional start site selection at RNA polymerase II promoter (GO:0001174)	0.0250871
RNA polymerase II transcriptional preinitiation complex assembly (GO:0051123)	0.0255231
embryonic hemopoiesis (GO:0035162)	0.025581
positive regulation of ERK1 and ERK2 cascade via TNFSF11-mediated signaling (GO:0071848)	0.0264072
negative regulation of protein autophosphorylation (GO:0031953)	0.0264749
negative regulation of transforming growth factor beta receptor signaling pathway involved in primitive streak formation (GO:0090012)	0.0264749
negative regulation of cell-cell adhesion (GO:0022408)	0.0264749
regulation of antisense RNA transcription (GO:0060194)	0.026718
regulation of transcription from RNA polymerase V promoter (GO:1904279)	0.026718
regulation of mating-type specific transcription, DNA-templated (GO:0007532)	0.026718
regulation of transcription by galactose (GO:0000409)	0.026718
regulation of transcription from mitochondrial promoter (GO:1903108)	0.026718
regulation of transcription by carbon monoxide (GO:0070028)	0.026718
regulation of transcription during mitotic cell cycle (GO:0045896)	0.026718
regulation of transcription by pheromones (GO:0009373)	0.026718
chromatin organization involved in regulation of transcription (GO:0034401)	0.026718
regulation of transcription by glucose (GO:0046015)	0.0268926
regulation of DNA-templated transcription, termination (GO:0031554)	0.0268926
regulation of chromatin-mediated maintenance of transcription (GO:1904499)	0.0270924
activation of signaling protein activity involved in unfolded protein response (GO:0006987)	0.0270924
nitrogen catabolite regulation of transcription (GO:0090293)	0.0274839
carbon catabolite regulation of transcription (GO:0045990)	0.0274839
regulation of DNA-templated transcription in response to stress (GO:0043620)	0.0276614
regulation of chromatin silencing (GO:0031935)	0.0276614
regulation of transcription from RNA polymerase I promoter (GO:0006356)	0.0277089
cellular response to gamma radiation (GO:0071480)	0.0277089
epidermal growth factor signaling pathway involved in forebrain neuron fate commitment (GO:0022026)	0.0277089
gurken signaling pathway (GO:0008314)	0.0277089
epidermal growth factor receptor signaling pathway involved in lung development (GO:0060507)	0.0277089
epidermal growth factor receptor signaling pathway via positive regulation of NF-kappaB transcription factor activity (GO:0038167)	0.0277089
epidermal growth factor receptor signaling pathway involved in heart process (GO:1905251)	0.0277089
ERBB4-EGFR signaling pathway (GO:0038137)	0.0277089
epidermal growth factor receptor signaling pathway via MAPK cascade (GO:0038029)	0.0277089
regulation of DNA-templated transcription, elongation (GO:0032784)	0.0282807
regulation of transcription from RNA polymerase III promoter (GO:0006359)	0.0282807
Amyotrophic lateral sclerosis (ALS)_Homo sapiens_hsa05014	0.0284019
type III transforming growth factor beta receptor binding (GO:0034714)	0.028621
negative regulation of peptidyl-threonine phosphorylation (GO:0010801)	0.0286469
Endometrial cancer_Homo sapiens_hsa05213	0.0287103
MAPK family signaling cascades_Homo sapiens_R-HSA-5683057	0.0290698
core promoter sequence-specific DNA binding (GO:0001046)	0.0291077
metalloendopeptidase inhibitor activity (GO:0008191)	0.0291077
regulation of DNA-templated transcription, initiation (GO:2000142)	0.0294545
cardiac epithelial to mesenchymal transition (GO:0060317)	0.0295619
sequestering of TGFbeta in extracellular matrix (GO:0035583)	0.0295619
negative regulation of sequence-specific DNA binding transcription factor activity (GO:0043433)	0.0295619
negative regulation of transcription from RNA polymerase II promoter involved in heart development (GO:1901227)	0.0302523
regulation of lipid transport by negative regulation of transcription from RNA polymerase II promoter (GO:0072368)	0.0302523
negative regulation of cellular response to alkaline pH by negative regulation of transcription from RNA polymerase II promoter (GO:1900463)	0.0302523
negative regulation of transcription from RNA polymerase II promoter in response to iron (GO:0034396)	0.0302523
carbon catabolite repression of transcription from RNA polymerase II promoter (GO:0000437)	0.0302523
negative regulation of invasive growth in response to glucose limitation by negative regulation of transcription from RNA polymerase II promoter (GO:1900460)	0.0302523
negative regulation of cellular hyperosmotic salinity response by negative regulation of transcription from RNA polymerase II promoter (GO:1900464)	0.0302523
regulation of glycolytic process by negative regulation of transcription from RNA polymerase II promoter (GO:0072362)	0.0302523
negative regulation of mating type switching by negative regulation of transcription from RNA polymerase II promoter (GO:1900474)	0.0302523
negative regulation of filamentous growth of a population of unicellular organisms in response to starvation by negative regulation of transcription from RNA polymerase II promoter (GO:1902352)	0.0302523
negative regulation of phosphatidylserine biosynthetic process by negative regulation of transcription from RNA polymerase II promoter (GO:1900526)	0.0302523
negative regulation of induction of conjugation with cellular fusion by negative regulation of transcription from RNA polymerase II promoter (GO:1902625)	0.0302523
negative regulation of snRNA transcription from RNA polymerase II promoter (GO:1905381)	0.0302523
transfer RNA gene-mediated silencing (GO:0061587)	0.0302523
negative regulation of transcription from RNA polymerase II promoter in response to copper ion (GO:0061398)	0.0302523
negative regulation of pseudohyphal growth by negative regulation of transcription from RNA polymerase II promoter (GO:1900462)	0.0302523
negative regulation of transcription from RNA polymerase II promoter involved in meiotic cell cycle (GO:0010674)	0.0302523
regulation of transport by negative regulation of transcription from RNA polymerase II promoter (GO:1900392)	0.0302523
negative regulation of oligopeptide transport by negative regulation of transcription from RNA polymerase II promoter (GO:0035952)	0.0302523
regulation of cellular ketone metabolic process by negative regulation of transcription from RNA polymerase II promoter (GO:0072365)	0.0302523
negative regulation of phosphatidylcholine biosynthetic process by negative regulation of transcription from RNA polymerase II promoter (GO:1900473)	0.0302523
negative regulation of termination of RNA polymerase II transcription, poly(A)-coupled (GO:2000805)	0.0302523
negative regulation of transcription from RNA polymerase II promoter by pheromones (GO:0046020)	0.0302523
negative regulation of ribosomal protein gene transcription from RNA polymerase II promoter (GO:0010688)	0.0302523
epidermal growth factor receptor signaling pathway (GO:0007173)	0.0302523
negative regulation of cytoplasmic translation (GO:2000766)	0.0302523
negative regulation of inositol biosynthetic process by negative regulation of transcription from RNA polymerase II promoter (GO:1900471)	0.030406
negative regulation of transcription from RNA polymerase II promoter by histone modification (GO:1903758)	0.030406
negative regulation of telomeric RNA transcription from RNA pol II promoter (GO:1901581)	0.030406
negative regulation of mitochondrial unfolded protein response by negative regulation of transcription from RNA polymerase II promoter (GO:1904490)	0.030626
negative regulation of osteoblast differentiation (GO:0045668)	0.030626
negative regulation of transcription initiation from RNA polymerase II promoter (GO:0060633)	0.0306813
negative regulation of ceramide biosynthetic process by negative regulation of transcription from RNA Polymerase II promoter (GO:0061427)	0.0306813
positive regulation of gluconeogenesis by negative regulation of transcription from RNA polymerase II promoter (GO:0035949)	0.0306813
negative regulation of transcription from RNA polymerase II promoter in response to UV-induced DNA damage (GO:0010768)	0.0306813
negative regulation of transcription from RNA polymerase II promoter involved in smooth muscle cell differentiation (GO:2000820)	0.0306813
negative regulation of transcription from RNA polymerase II promoter in response to stress (GO:0097201)	0.0309035
protein tyrosine/serine/threonine phosphatase activity (GO:0008138)	0.0310313
type II transforming growth factor beta receptor binding (GO:0005114)	0.0310313
negative regulation of transcription elongation from RNA polymerase II promoter (GO:0034244)	0.0312732
negative regulation of JUN kinase activity (GO:0043508)	0.0312732
negative regulation of pathway-restricted SMAD protein phosphorylation (GO:0060394)	0.0312732
inositol phosphate metabolic process (GO:0043647)	0.0312732
negative regulation of CREB transcription factor activity (GO:0032792)	0.0312732
positive regulation of blood vessel endothelial cell migration (GO:0043536)	0.0312732
Cell Cycle, Mitotic_Homo sapiens_R-HSA-69278	0.0320963
Nuclear Receptor transcription pathway_Homo sapiens_R-HSA-383280	0.0320963
Immune System_Homo sapiens_R-HSA-168256	0.0322209
positive regulation of endothelial cell chemotaxis (GO:2001028)	0.0322985
regulation of reactive oxygen species metabolic process by negative regulation of transcription from RNA polymerase II promoter (GO:1904489)	0.0324509
potassium channel inhibitor activity (GO:0019870)	0.0329714
androgen receptor binding (GO:0050681)	0.0329714
Notch receptor processing, ligand-dependent (GO:0035333)	0.0333014
Acute myeloid leukemia_Homo sapiens_hsa05221	0.0333767
sequence-specific single stranded DNA binding (GO:0098847)	0.0338709
transforming growth factor beta receptor binding (GO:0005160)	0.0338709
H4K20me3 modified histone binding (GO:1990889)	0.0338709
methylated histone binding (GO:0035064)	0.0338709
positive regulation of epithelial cell migration (GO:0010634)	0.0342187
negative regulation of outer hair cell apoptotic process (GO:1905586)	0.0342787
negative regulation of cytokine production involved in inflammatory response (GO:1900016)	0.0342787
cellular response to steroid hormone stimulus (GO:0071383)	0.0351522
negative regulation of peptidyl-serine phosphorylation (GO:0033137)	0.0351522
positive regulation of gene silencing by miRNA (GO:2000637)	0.0351522
negative regulation of thioredoxin peroxidase activity by peptidyl-threonine phosphorylation (GO:1903125)	0.0351522
enzyme active site formation via O-phospho-L-threonine (GO:0018333)	0.0351522
peptidyl-threonine trans-autophosphorylation (GO:1990294)	0.0351522
negative regulation of motor neuron apoptotic process (GO:2000672)	0.0361832
negative regulation of transforming growth factor beta receptor signaling pathway (GO:0030512)	0.0361832
protein deubiquitination involved in ubiquitin-dependent protein catabolic process (GO:0071947)	0.0363205
modulation by symbiont of host cell cycle (GO:0044071)	0.0371855
regulation of cell cycle (GO:0051726)	0.0371855
H3K27me3 modified histone binding (GO:0061628)	0.0378252
regulation of cell cycle checkpoint (GO:1901976)	0.0382368
regulation of meiotic cell cycle (GO:0051445)	0.0382368
cellular response to glucose starvation (GO:0042149)	0.0393401
cellular response to hydrogen peroxide (GO:0070301)	0.0404131
negative regulation of androgen receptor activity (GO:2000824)	0.0404131
histone-threonine phosphorylation (GO:0035405)	0.04154
DNA Damage/Telomere Stress Induced Senescence_Homo sapiens_R-HSA-2559586	0.0415691
Inflammatory bowel disease (IBD)_Homo sapiens_hsa05321	0.0418217
Renal cell carcinoma_Homo sapiens_hsa05211	0.0420032
Central carbon metabolism in cancer_Homo sapiens_hsa05230	0.042191
regulation of cell cycle process (GO:0010564)	0.0426341
positive regulation of protein serine/threonine kinase activity (GO:0071902)	0.0426341
transmembrane receptor protein serine/threonine kinase activity (GO:0004675)	0.0428135
positive regulation of NF-kappaB transcription factor activity (GO:0051092)	0.0429954
lipopolysaccharide-mediated signaling pathway (GO:0031663)	0.0437381
negative regulation of endoplasmic reticulum stress-induced eIF2 alpha phosphorylation (GO:1903912)	0.0438072
positive regulation of proteasomal ubiquitin-dependent protein catabolic process (GO:0032436)	0.0438072
positive regulation of hepatic stellate cell migration (GO:0061870)	0.0438072
negative regulation of monocyte differentiation (GO:0045656)	0.0438072
protein localization to chromosome, centromeric region (GO:0071459)	0.0438072
negative regulation of low-density lipoprotein particle receptor biosynthetic process (GO:0045715)	0.0438072
glial cell differentiation involved in amphid sensory organ development (GO:0003398)	0.0438072
positive regulation of isotype switching to IgA isotypes (GO:0048298)	0.0438072
chondrocyte development involved in endochondral bone morphogenesis (GO:0003433)	0.0438072
acetylcholine-mediated vasodilation involved in regulation of systemic arterial blood pressure (GO:0003069)	0.0438072
lateral line nerve glial cell differentiation (GO:0048895)	0.0438072
ventral aorta morphogenesis (GO:0035913)	0.0438072
mitochondrial unfolded protein response (GO:0034514)	0.0438072
negative regulation of heart growth (GO:0061117)	0.0438072
negative regulation of low-density lipoprotein particle clearance (GO:0010989)	0.0438072
negative regulation of intraciliary anterograde transport (GO:1905797)	0.0438072
cellular response to arsenic-containing substance (GO:0071243)	0.0438072
negative regulation of nuclear-transcribed mRNA catabolic process, nonsense-mediated decay (GO:2000623)	0.0438072
chondrocyte morphogenesis (GO:0090171)	0.0438072
negative regulation of retrograde axon cargo transport (GO:2001018)	0.0438072
heart trabecula morphogenesis (GO:0061384)	0.0438072
positive regulation of canonical Wnt signaling pathway involved in cardiac muscle cell fate commitment (GO:1901297)	0.0438072
negative regulation of skeletal muscle tissue development (GO:0048642)	0.0438072
eye photoreceptor cell differentiation (GO:0001754)	0.0438072
negative regulation of oxidative phosphorylation uncoupler activity (GO:2000276)	0.0438072
central nervous system myelin maintenance (GO:0032286)	0.0438072
camera-type eye photoreceptor cell differentiation (GO:0060219)	0.0438072
lymphatic endothelial cell fate commitment (GO:0060838)	0.0438072
type B pancreatic cell maturation (GO:0072560)	0.0438072
chondrocyte hypertrophy (GO:0003415)	0.0438072
cellular response to arsenite ion (GO:1903843)	0.0438072
negative regulation of anterograde axonal transport of mitochondrion (GO:0061882)	0.0438072
negative regulation of feeding behavior (GO:2000252)	0.0438072
negative regulation of nuclear migration along microtubule (GO:1902839)	0.0438072
myo-inositol hexakisphosphate dephosphorylation (GO:0033518)	0.0438072
regulation of phosphatidylinositol 3-kinase activity (GO:0043551)	0.0438072
prepulse inhibition (GO:0060134)	0.0438072
positive regulation of water channel activity (GO:1902429)	0.0438072
regulation of DNA replication origin binding (GO:1902595)	0.0438072
negative regulation of vesicle transport along microtubule (GO:1901609)	0.0438072
negative regulation of cytoplasmic translational elongation (GO:1900248)	0.0438072
pollen wall assembly (GO:0010208)	0.0438072
medium-chain fatty acid transport (GO:0001579)	0.0438072
inositol phosphate dephosphorylation (GO:0046855)	0.0438072
positive regulation of neuronal action potential (GO:1904457)	0.0438072
biofilm matrix assembly (GO:0098785)	0.0438072
positive regulation of transporter activity (GO:0032411)	0.0438072
fatty acid transmembrane transport (GO:1902001)	0.0438072
short-chain fatty acid transport (GO:0015912)	0.0438072
macrophage derived foam cell differentiation (GO:0010742)	0.0438072
negative regulation of long term synaptic depression (GO:1900453)	0.0438072
astrocyte activation (GO:0048143)	0.0438072
prostaglandin transport (GO:0015732)	0.0438072
thromboxane transport (GO:0071717)	0.0438072
Mitotic G2-G2/M phases_Homo sapiens_R-HSA-453274	0.0443202
negative regulation of endoplasmic reticulum stress-induced neuron intrinsic apoptotic signaling pathway (GO:1903382)	0.0447264
positive regulation of JNK cascade (GO:0046330)	0.0447264
regulation of dendrite extension (GO:1903859)	0.0447264
Adipocytokine signaling pathway_Homo sapiens_hsa04920	0.0447769
ERBB2-EGFR signaling pathway (GO:0038134)	0.0458607
G2 Phase_Homo sapiens_R-HSA-68911	0.0460378
Trafficking of myristoylated proteins to the cilium_Homo sapiens_R-HSA-5624138	0.0460378
Activation of caspases through apoptosome-mediated cleavage_Homo sapiens_R-HSA-111459	0.0460378
Cytochrome c-mediated apoptotic response_Homo sapiens_R-HSA-111461	0.0460378
LRR FLII-interacting protein 1 (LRRFIP1) activates type I IFN production_Homo sapiens_R-HSA-3134973	0.0460378
Cyclin B2 mediated events_Homo sapiens_R-HSA-157881	0.0460378
G1/S DNA Damage Checkpoints_Homo sapiens_R-HSA-69615	0.0460845
negative regulation of oxidative stress-induced neuron intrinsic apoptotic signaling pathway (GO:1903377)	0.0469594
positive regulation of peptidyl-serine phosphorylation of STAT protein (GO:0033141)	0.0469594
regulation of rRNA processing (GO:2000232)	0.0480669
intrinsic apoptotic signaling pathway in response to hypoxia (GO:1990144)	0.0480669
Regulation of RAS by GAPs_Homo sapiens_R-HSA-5658442	0.0483421
negative regulation of DNA-directed DNA polymerase activity (GO:1900263)	0.0489474
negative regulation of DNA amplification (GO:1904524)	0.0489474
actin filament fragmentation (GO:0030043)	0.0489474
negative regulation of reverse transcription (GO:1900269)	0.0489474
negative regulation of endosome to plasma membrane protein transport (GO:1905750)	0.0489474
mesonephric glomerular visceral epithelial cell development (GO:0061257)	0.0489474
negative regulation of vascular smooth muscle contraction (GO:1904694)	0.0489474
endocardial cushion cell differentiation (GO:0061443)	0.0489474
negative regulation of muscle filament sliding (GO:1904113)	0.0489474
atrioventricular valve morphogenesis (GO:0003181)	0.0489474
negative regulation of neural crest cell differentiation (GO:1905293)	0.0489474
negative regulation of intraciliary retrograde transport (GO:1905800)	0.0489474
positive regulation of fatty acid beta-oxidation by octopamine signaling pathway (GO:1904122)	0.0489474
L-methionine salvage from methylthioadenosine (GO:0019509)	0.0489474
positive regulation of fatty acid beta-oxidation by positive regulation of transcription from RNA polymerase II promoter (GO:0097235)	0.0489474
regulation of striated muscle tissue development (GO:0016202)	0.0489474
T cell mediated immune response to tumor cell (GO:0002424)	0.0489474
forebrain generation of neurons (GO:0021872)	0.0489474
type IV hypersensitivity (GO:0001806)	0.0489474
positive regulation of fatty acid beta-oxidation using acyl-CoA dehydrogenase (GO:1904737)	0.0489474
protein localization to heterochromatin (GO:0097355)	0.0489474
negative regulation of acetylcholine-gated cation channel activity (GO:1903049)	0.0489474
regulation of blood vessel remodeling (GO:0060312)	0.0489474
positive regulation of fatty acid beta-oxidation by serotonin receptor signaling pathway (GO:1904123)	0.0489474
left ventricular compact myocardium morphogenesis (GO:0003224)	0.0489474
T cell mediated immunity (GO:0002456)	0.0489474
venous blood vessel morphogenesis (GO:0048845)	0.0489474
regulation of muscle contraction (GO:0006937)	0.0489474
endothelial cell fate commitment (GO:0060839)	0.0489474
blood vessel endothelial cell differentiation (GO:0060837)	0.0489474
protein localization to euchromatin (GO:1905632)	0.0489474
positive regulation of oxidative phosphorylation uncoupler activity (GO:2000277)	0.0489474
endothelial cell development (GO:0001885)	0.0489474
embryonic liver development (GO:1990402)	0.0489474
right ventricular compact myocardium morphogenesis (GO:0003226)	0.0489474
positive regulation of ERK1 and ERK2 cascade (GO:0070374)	0.0494964
Epstein-Barr virus infection_Homo sapiens_hsa05169	0.0498478

## Sheet: NPC2
Term	Adjusted P-value
double-stranded RNA binding (GO:0003725)	1.94706e-50
mRNA binding (GO:0003729)	1.09623e-49
miRNA binding (GO:0035198)	3.8813e-49
translation factor activity, RNA binding (GO:0008135)	4.8798e-49
single-stranded RNA binding (GO:0003727)	4.8798e-49
snoRNA binding (GO:0030515)	4.8798e-49
primary miRNA binding (GO:0070878)	4.8798e-49
siRNA binding (GO:0035197)	4.8798e-49
pre-miRNA binding (GO:0070883)	4.8798e-49
tRNA binding (GO:0000049)	4.8798e-49
21U-RNA binding (GO:0034583)	4.8798e-49
N6-methyladenosine-containing RNA binding (GO:1990247)	4.8798e-49
misfolded RNA binding (GO:0034336)	4.8798e-49
alpha-aminoacyl-tRNA binding (GO:1904678)	4.8798e-49
histone pre-mRNA DCP binding (GO:0071208)	4.8798e-49
BRE binding (GO:0042835)	4.8798e-49
RNA binding (GO:0003723)	4.8798e-49
base pairing with RNA (GO:0000498)	4.8798e-49
telomeric repeat-containing RNA binding (GO:0061752)	4.8798e-49
GU repeat RNA binding (GO:1990605)	4.8798e-49
7S RNA binding (GO:0008312)	4.8798e-49
regulatory region RNA binding (GO:0001069)	4.8798e-49
RNA stem-loop binding (GO:0035613)	4.8798e-49
ribonuclease P RNA binding (GO:0033204)	4.8798e-49
pre-mRNA binding (GO:0036002)	4.8798e-49
RNA cap binding (GO:0000339)	5.21588e-49
G-quadruplex RNA binding (GO:0002151)	5.21588e-49
snRNA binding (GO:0017069)	5.60483e-49
piRNA binding (GO:0034584)	5.60483e-49
AU-rich element binding (GO:0017091)	6.25215e-49
telomerase RNA binding (GO:0070034)	7.80087e-49
rRNA binding (GO:0019843)	7.80087e-49
Gene Expression_Homo sapiens_R-HSA-74160	1.37715e-25
Cell Cycle, Mitotic_Homo sapiens_R-HSA-69278	3.54687e-17
Cell Cycle_Homo sapiens_R-HSA-1640170	7.54282e-16
Viral carcinogenesis_Homo sapiens_hsa05203	2.99891e-14
Metabolism of proteins_Homo sapiens_R-HSA-392499	6.04068e-14
Transcriptional Regulation by TP53_Homo sapiens_R-HSA-3700989	7.34325e-14
Mitotic G1-G1/S phases_Homo sapiens_R-HSA-453279	7.34325e-14
single-stranded DNA binding (GO:0003697)	8.93596e-14
Infectious disease_Homo sapiens_R-HSA-5663205	8.60888e-13
damaged DNA binding (GO:0003684)	1.10359e-12
protein kinase binding (GO:0019901)	6.09649e-12
Cellular responses to stress_Homo sapiens_R-HSA-2262752	9.37391e-12
Translation_Homo sapiens_R-HSA-72766	1.06551e-11
double-stranded DNA binding (GO:0003690)	1.4197e-11
DNA binding, bending (GO:0008301)	1.4197e-11
random coil DNA binding (GO:0003695)	1.4197e-11
base pairing with DNA (GO:0000497)	1.4197e-11
DNA clamp unloader activity (GO:0061860)	1.4197e-11
histone-dependent DNA binding (GO:0099077)	1.4197e-11
triplex DNA binding (GO:0045142)	1.4197e-11
recombination hotspot binding (GO:0010844)	1.4197e-11
bent DNA binding (GO:0003681)	1.4197e-11
DNA secondary structure binding (GO:0000217)	1.4197e-11
topological DNA entrapment activity (GO:0061776)	1.4197e-11
DNA binding (GO:0003677)	1.4197e-11
negative regulation of SREBP signaling pathway by DNA binding (GO:0100060)	1.4197e-11
DNA clamp activity (GO:0061777)	1.4197e-11
flap-structured DNA binding (GO:0070336)	1.51347e-11
DNA end binding (GO:0045027)	1.51347e-11
Cellular Senescence_Homo sapiens_R-HSA-2559583	1.5917e-11
regulatory region DNA binding (GO:0000975)	1.64639e-11
G-quadruplex DNA binding (GO:0051880)	1.98506e-11
Disease_Homo sapiens_R-HSA-1643685	2.16072e-11
DNA clamp loader activity (GO:0003689)	2.39082e-11
G1/S Transition_Homo sapiens_R-HSA-69206	2.45599e-11
mRNA Splicing - Major Pathway_Homo sapiens_R-HSA-72163	2.54274e-11
nuclear speck (GO:0016607)	3.15002e-11
focal adhesion (GO:0005925)	3.15002e-11
nuclear chromatin (GO:0000790)	3.15002e-11
mRNA Splicing_Homo sapiens_R-HSA-72172	4.16512e-11
MicroRNAs in cancer_Homo sapiens_hsa05206	6.18352e-11
Cell cycle_Homo sapiens_hsa04110	7.46172e-11
sequence-specific DNA binding (GO:0043565)	1.0845e-10
mRNA splicing, via spliceosome (GO:0000398)	1.60857e-10
alternative mRNA splicing, via spliceosome (GO:0000380)	1.60857e-10
mRNA trans splicing, via spliceosome (GO:0000365)	1.60857e-10
spliceosomal conformational changes to generate catalytic conformation (GO:0000393)	1.60857e-10
spliceosomal complex disassembly (GO:0000390)	1.60857e-10
mRNA destabilization (GO:0061157)	1.60857e-10
mRNA cis splicing, via spliceosome (GO:0045292)	1.7578e-10
negative regulation of transcription from RNA polymerase II promoter (GO:0000122)	1.83735e-10
Processing of Capped Intron-Containing Pre-mRNA_Homo sapiens_R-HSA-72203	2.17723e-10
mitogen-activated protein kinase binding (GO:0051019)	2.48453e-10
spliceosomal complex assembly (GO:0000245)	3.06309e-10
S Phase_Homo sapiens_R-HSA-69242	3.53138e-10
protein kinase B binding (GO:0043422)	4.37624e-10
mitogen-activated protein kinase kinase kinase binding (GO:0031435)	4.87827e-10
spliceosomal snRNP assembly (GO:0000387)	6.02374e-10
3-phosphoinositide-dependent protein kinase binding (GO:0043423)	6.45803e-10
mitogen-activated protein kinase kinase kinase kinase binding (GO:0033161)	6.45803e-10
protein histidine kinase binding (GO:0043424)	6.45803e-10
negative regulation of transcription involved in G1/S transition of mitotic cell cycle (GO:0071930)	6.89753e-10
Regulation of TP53 Activity_Homo sapiens_R-HSA-5633007	7.43683e-10
protein kinase A catalytic subunit binding (GO:0034236)	8.48451e-10
negative regulation of G1/S transition of mitotic cell cycle by negative regulation of transcription from RNA polymerase II promoter (GO:1900477)	9.34851e-10
regulation of mRNA stability involved in cellular response to UV (GO:1902629)	1e-09
protein tyrosine kinase binding (GO:1990782)	1e-09
JUN kinase binding (GO:0008432)	1e-09
negative regulation of neuron apoptotic process by negative regulation of transcription from RNA polymerase II promoter (GO:1904089)	1.3183e-09
negative regulation of cell-cell adhesion by negative regulation of transcription from RNA polymerase II promoter (GO:1900387)	1.3183e-09
negative regulation of telomeric RNA transcription from RNA pol II promoter (GO:1901581)	1.3183e-09
negative regulation of transcription from RNA polymerase II promoter during mitotic cell cycle (GO:0007070)	1.3183e-09
negative regulation of mitochondrial unfolded protein response by negative regulation of transcription from RNA polymerase II promoter (GO:1904490)	1.3183e-09
negative regulation of transcription from RNA polymerase II promoter in response to stress (GO:0097201)	1.3183e-09
negative regulation of pri-miRNA transcription from RNA polymerase II promoter (GO:1902894)	1.3183e-09
negative regulation of snRNA transcription from RNA polymerase II promoter (GO:1905381)	1.3183e-09
carbon catabolite repression of transcription from RNA polymerase II promoter (GO:0000437)	1.3183e-09
regulation of transport by negative regulation of transcription from RNA polymerase II promoter (GO:1900392)	1.3183e-09
regulation of glycolytic process by negative regulation of transcription from RNA polymerase II promoter (GO:0072362)	1.3183e-09
negative regulation of transcription from RNA polymerase II promoter by pheromones (GO:0046020)	1.3183e-09
negative regulation of filamentous growth of a population of unicellular organisms in response to starvation by negative regulation of transcription from RNA polymerase II promoter (GO:1902352)	1.3183e-09
negative regulation of ribosomal protein gene transcription from RNA polymerase II promoter (GO:0010688)	1.3183e-09
negative regulation of cellular response to alkaline pH by negative regulation of transcription from RNA polymerase II promoter (GO:1900463)	1.3183e-09
negative regulation of cellular hyperosmotic salinity response by negative regulation of transcription from RNA polymerase II promoter (GO:1900464)	1.3183e-09
negative regulation of termination of RNA polymerase II transcription, poly(A)-coupled (GO:2000805)	1.3183e-09
negative regulation of mating type switching by negative regulation of transcription from RNA polymerase II promoter (GO:1900474)	1.3183e-09
regulation of cellular ketone metabolic process by negative regulation of transcription from RNA polymerase II promoter (GO:0072365)	1.3183e-09
regulation of lipid transport by negative regulation of transcription from RNA polymerase II promoter (GO:0072368)	1.3183e-09
negative regulation of pseudohyphal growth by negative regulation of transcription from RNA polymerase II promoter (GO:1900462)	1.3183e-09
transfer RNA gene-mediated silencing (GO:0061587)	1.3183e-09
negative regulation of transcription from RNA polymerase II promoter involved in heart development (GO:1901227)	1.3183e-09
negative regulation of transcription from RNA polymerase II promoter involved in meiotic cell cycle (GO:0010674)	1.3183e-09
negative regulation of phosphatidylcholine biosynthetic process by negative regulation of transcription from RNA polymerase II promoter (GO:1900473)	1.3183e-09
negative regulation of transcription from RNA polymerase II promoter in response to copper ion (GO:0061398)	1.3183e-09
negative regulation of oligopeptide transport by negative regulation of transcription from RNA polymerase II promoter (GO:0035952)	1.3183e-09
negative regulation of invasive growth in response to glucose limitation by negative regulation of transcription from RNA polymerase II promoter (GO:1900460)	1.3183e-09
negative regulation of transcription from RNA polymerase II promoter in response to iron (GO:0034396)	1.3183e-09
negative regulation of phosphatidylserine biosynthetic process by negative regulation of transcription from RNA polymerase II promoter (GO:1900526)	1.3183e-09
negative regulation of induction of conjugation with cellular fusion by negative regulation of transcription from RNA polymerase II promoter (GO:1902625)	1.3183e-09
regulation of reactive oxygen species metabolic process by negative regulation of transcription from RNA polymerase II promoter (GO:1904489)	1.3346e-09
negative regulation of transcription from RNA polymerase II promoter by histone modification (GO:1903758)	1.35982e-09
negative regulation of inositol biosynthetic process by negative regulation of transcription from RNA polymerase II promoter (GO:1900471)	1.35982e-09
negative regulation of transcription initiation from RNA polymerase II promoter (GO:0060633)	1.49054e-09
negative regulation of ceramide biosynthetic process by negative regulation of transcription from RNA Polymerase II promoter (GO:0061427)	1.49054e-09
positive regulation of gluconeogenesis by negative regulation of transcription from RNA polymerase II promoter (GO:0035949)	1.49054e-09
negative regulation of transcription from RNA polymerase II promoter in response to UV-induced DNA damage (GO:0010768)	1.49054e-09
negative regulation of transcription from RNA polymerase II promoter involved in smooth muscle cell differentiation (GO:2000820)	1.49054e-09
mitogen-activated protein kinase kinase binding (GO:0031434)	1.63027e-09
negative regulation of transcription elongation from RNA polymerase II promoter (GO:0034244)	1.94808e-09
negative regulation of transcription by competitive promoter binding (GO:0010944)	2.50323e-09
negative regulation of transcription from RNA polymerase I promoter (GO:0016479)	3.3471e-09
negative regulation of transcription by transcription factor localization (GO:0010621)	4e-09
negative regulation of transcription during mitotic cell cycle (GO:0007068)	4e-09
negative regulation of mating-type specific transcription, DNA-templated (GO:0045894)	4e-09
negative regulation of transcription by pheromones (GO:0045996)	4e-09
negative regulation of antisense RNA transcription (GO:0060195)	4e-09
negative regulation of cellular carbohydrate metabolic process by negative regulation of transcription, DNA-templated (GO:0010678)	4e-09
negative regulation of ncRNA transcription associated with protein coding gene TSS/TES (GO:1904388)	4e-09
nitrogen catabolite repression of transcription (GO:0090295)	4e-09
chromatin organization involved in negative regulation of transcription (GO:0097549)	4e-09
negative regulation of transcription from RNA polymerase V promoter (GO:1904280)	4e-09
negative regulation of transcription by transcription factor catabolism (GO:0010620)	4.24943e-09
negative regulation of transcription involved in G2/M transition of mitotic cell cycle (GO:0090419)	4.24943e-09
carbon catabolite repression of transcription (GO:0045013)	4.24943e-09
negative regulation of DNA-templated transcription, initiation (GO:2000143)	4.42747e-09
L13a-mediated translational silencing of Ceruloplasmin expression_Homo sapiens_R-HSA-156827	4.44149e-09
3' -UTR-mediated translational regulation_Homo sapiens_R-HSA-157279	4.44149e-09
Eukaryotic Translation Initiation_Homo sapiens_R-HSA-72613	4.54758e-09
Cap-dependent Translation Initiation_Homo sapiens_R-HSA-72737	4.54758e-09
negative regulation of DNA-templated transcription, termination (GO:0060567)	4.57033e-09
GTP hydrolysis and joining of the 60S ribosomal subunit_Homo sapiens_R-HSA-72706	4.84453e-09
Influenza Infection_Homo sapiens_R-HSA-168254	5.66618e-09
RNA-directed DNA methylation (GO:0080188)	5.74679e-09
protein kinase C binding (GO:0005080)	7.30693e-09
mRNA stabilization (GO:0048255)	8.59263e-09
negative regulation of DNA-templated transcription, elongation (GO:0032785)	9.74823e-09
negative regulation of transcription from RNA polymerase III promoter (GO:0016480)	1.06078e-08
Formation of a pool of free 40S subunits_Homo sapiens_R-HSA-72689	1.06235e-08
Developmental Biology_Homo sapiens_R-HSA-1266738	1.23499e-08
DNA Replication_Homo sapiens_R-HSA-69306	1.43026e-08
Oxidative Stress Induced Senescence_Homo sapiens_R-HSA-2559580	1.63047e-08
nuclear heterochromatin (GO:0005720)	2.08926e-08
mRNA 3'-end processing (GO:0031124)	4.48813e-08
Pancreatic cancer_Homo sapiens_hsa05212	4.90614e-08
cadherin binding (GO:0045296)	4.96929e-08
Influenza Life Cycle_Homo sapiens_R-HSA-168255	5.58245e-08
Eukaryotic Translation Elongation_Homo sapiens_R-HSA-156842	5.58245e-08
Chromatin organization_Homo sapiens_R-HSA-4839726	5.65274e-08
Chromatin modifying enzymes_Homo sapiens_R-HSA-3247509	5.65274e-08
Cyclin D associated events in G1_Homo sapiens_R-HSA-69231	5.65274e-08
G1 Phase_Homo sapiens_R-HSA-69236	5.65274e-08
Nonsense-Mediated Decay (NMD)_Homo sapiens_R-HSA-927802	6.97148e-08
Nonsense Mediated Decay (NMD) enhanced by the Exon Junction Complex (EJC)_Homo sapiens_R-HSA-975957	6.97148e-08
omega speckle (GO:0035062)	7.36922e-08
nuclear euchromatin (GO:0005719)	7.36922e-08
ficolin-1-rich granule lumen (GO:1904813)	7.36922e-08
Peptide chain elongation_Homo sapiens_R-HSA-156902	7.60969e-08
SRP-dependent cotranslational protein targeting to membrane_Homo sapiens_R-HSA-1799339	8.12692e-08
MAPK6/MAPK4 signaling_Homo sapiens_R-HSA-5687128	8.4e-08
positive regulation of signal transduction by p53 class mediator (GO:1901798)	9.5613e-08
Hepatitis B_Homo sapiens_hsa05161	9.61692e-08
cadherin binding involved in cell-cell adhesion (GO:0098641)	1.33758e-07
negative regulation of signal transduction by p53 class mediator (GO:1901797)	1.41664e-07
AGE-RAGE signaling pathway in diabetic complications_Homo sapiens_hsa04933	1.61921e-07
nucleolar part (GO:0044452)	1.71153e-07
nucleolus (GO:0005730)	1.71153e-07
Sin3-type complex (GO:0070822)	1.71153e-07
Swr1 complex (GO:0000812)	1.71153e-07
Rpd3L-Expanded complex (GO:0070210)	1.71153e-07
nucleolar chromatin (GO:0030874)	1.71153e-07
HDA1 complex (GO:0070823)	1.71153e-07
nuclear CENP-A containing chromatin (GO:1904834)	1.71153e-07
Snt2C complex (GO:0070211)	1.71153e-07
Set3 complex (GO:0034967)	1.71153e-07
Clr6 histone deacetylase complex I'' (GO:1990483)	1.71153e-07
perichromatin fibrils (GO:0005726)	1.88216e-07
ubiquitin-dependent ERAD pathway (GO:0030433)	1.96134e-07
planar cell polarity pathway involved in heart morphogenesis (GO:0061346)	2.0009e-07
Swi5-Sfr1 complex (GO:0032798)	2.07691e-07
Apoptosis_Homo sapiens_R-HSA-109581	2.12179e-07
Cyclin E associated events during G1/S transition_Homo sapiens_R-HSA-69202	2.63438e-07
cytoplasmic stress granule (GO:0010494)	2.75414e-07
Ino80 complex (GO:0031011)	2.87462e-07
Programmed Cell Death_Homo sapiens_R-HSA-5357801	3.17207e-07
Cyclin A:Cdk2-associated events at S phase entry_Homo sapiens_R-HSA-69656	3.27152e-07
mRNA 3'-UTR binding (GO:0003730)	3.37433e-07
regulation of signal transduction by p53 class mediator (GO:1901796)	3.54111e-07
nuclear-transcribed mRNA catabolic process, nonsense-mediated decay (GO:0000184)	3.54111e-07
Epstein-Barr virus infection_Homo sapiens_hsa05169	3.65726e-07
chromatin-mediated maintenance of transcription (GO:0048096)	3.67366e-07
regulation of DNA damage response, signal transduction by p53 class mediator (GO:0043516)	3.92064e-07
regulation of intrinsic apoptotic signaling pathway by p53 class mediator (GO:1902253)	4.82e-07
regulation of mitochondrial mRNA stability (GO:0044528)	4.82e-07
regulation of mRNA stability involved in response to stress (GO:0010610)	4.82e-07
regulation of mRNA stability, ncRNA-mediated (GO:0070928)	4.82e-07
regulation of 3'-UTR-mediated mRNA stabilization (GO:1905868)	4.82e-07
regulation of mRNA stability (GO:0043488)	4.82e-07
nuclear-transcribed mRNA catabolic process, 5'-3' exonucleolytic nonsense-mediated decay (GO:0070479)	4.85641e-07
Protein processing in endoplasmic reticulum_Homo sapiens_hsa04141	5.33484e-07
Spliceosome_Homo sapiens_hsa03040	5.33484e-07
M Phase_Homo sapiens_R-HSA-68886	6.22079e-07
Selenocysteine synthesis_Homo sapiens_R-HSA-2408557	6.77251e-07
Eukaryotic Translation Termination_Homo sapiens_R-HSA-72764	6.77251e-07
Selenoamino acid metabolism_Homo sapiens_R-HSA-2408522	6.89e-07
Cell Cycle Checkpoints_Homo sapiens_R-HSA-69620	7.28233e-07
nuclear nucleosome (GO:0000788)	7.52302e-07
negative regulation of chromatin silencing (GO:0031936)	8.4769e-07
G1/S transition of mitotic cell cycle (GO:0000082)	9.71222e-07
Nonsense Mediated Decay (NMD) independent of the Exon Junction Complex (EJC)_Homo sapiens_R-HSA-975956	9.74181e-07
Synthesis of DNA_Homo sapiens_R-HSA-69239	9.81657e-07
Signaling by NOTCH_Homo sapiens_R-HSA-157118	1.01539e-06
SRP-dependent cotranslational protein targeting to membrane (GO:0006614)	1.24491e-06
chloroplast mRNA processing (GO:0010239)	1.24491e-06
mitochondrial mRNA processing (GO:0090615)	1.24491e-06
polycistronic mRNA processing (GO:0031426)	1.24491e-06
Generic Transcription Pathway_Homo sapiens_R-HSA-212436	1.27066e-06
RNA strand annealing activity (GO:0033592)	1.44443e-06
Viral mRNA Translation_Homo sapiens_R-HSA-192823	1.60673e-06
heterochromatin (GO:0000792)	1.62582e-06
RNA secondary structure unwinding (GO:0010501)	1.63442e-06
mRNA splicing, via endonucleolytic cleavage and ligation (GO:0070054)	1.67974e-06
Senescence-Associated Secretory Phenotype (SASP)_Homo sapiens_R-HSA-2559582	1.80892e-06
mRNA cleavage involved in mRNA processing (GO:0098787)	1.89693e-06
viral transcription (GO:0019083)	1.93017e-06
viral RNA editing (GO:0075527)	1.93017e-06
positive regulation of transcription involved in G1/S transition of mitotic cell cycle (GO:0071931)	1.941e-06
positive regulation of DNA-templated transcription, elongation (GO:0032786)	2.07365e-06
histone deubiquitination (GO:0016578)	2.12874e-06
SRP-dependent cotranslational protein targeting to membrane, docking (GO:0006615)	2.3332e-06
Regulation of mRNA stability by proteins that bind AU-rich elements_Homo sapiens_R-HSA-450531	2.35371e-06
Influenza Viral RNA Transcription and Replication_Homo sapiens_R-HSA-168273	2.48582e-06
RNA phosphodiester bond hydrolysis (GO:0090501)	2.87124e-06
protein K63-linked deubiquitination (GO:0070536)	3.25059e-06
RNA polyadenylation (GO:0043631)	3.25059e-06
Diseases of signal transduction_Homo sapiens_R-HSA-5663202	3.65608e-06
lagging strand elongation (GO:0006273)	3.75088e-06
positive regulation of transcription, DNA-templated (GO:0045893)	3.94472e-06
RNA strand-exchange activity (GO:0034057)	3.975e-06
mRNA processing (GO:0006397)	4.03381e-06
Pathways in cancer_Homo sapiens_hsa05200	4.30811e-06
Chronic myeloid leukemia_Homo sapiens_hsa05220	4.30811e-06
SCF(Skp2)-mediated degradation of p27/p21_Homo sapiens_R-HSA-187577	4.34764e-06
DNA-templated viral transcription (GO:0039695)	4.67309e-06
RNA-templated viral transcription (GO:0039696)	4.67309e-06
middle viral transcription (GO:0019084)	4.67309e-06
SRP-dependent cotranslational protein targeting to membrane, signal sequence processing (GO:0006618)	4.67309e-06
M/G1 Transition_Homo sapiens_R-HSA-68874	4.67418e-06
DNA Replication Pre-Initiation_Homo sapiens_R-HSA-69002	4.67418e-06
Epigenetic regulation of gene expression_Homo sapiens_R-HSA-212165	4.67418e-06
SRP-dependent cotranslational protein targeting to membrane, translocation (GO:0006616)	4.83856e-06
Signaling by PTK6_Homo sapiens_R-HSA-8848021	4.88332e-06
Regulation of DNA replication_Homo sapiens_R-HSA-69304	5.32008e-06
mRNA 5'-UTR binding (GO:0048027)	5.46018e-06
translational elongation (GO:0006414)	5.59656e-06
positive regulation of transcription elongation from RNA polymerase II promoter (GO:0032968)	5.72754e-06
Class I MHC mediated antigen processing & presentation_Homo sapiens_R-HSA-983169	5.82651e-06
positive regulation of DNA-templated transcription, initiation (GO:2000144)	5.91151e-06
positive regulation of transcription involved in exit from mitosis (GO:0007072)	5.91151e-06
anaphase-promoting complex-dependent catabolic process (GO:0031145)	5.91151e-06
RNA metabolic process (GO:0016070)	5.91151e-06
mitochondrial RNA metabolic process (GO:0000959)	5.91151e-06
ncRNA metabolic process (GO:0034660)	5.91151e-06
RNA exon ligation (GO:0000378)	5.91151e-06
RNA replication (GO:0039703)	5.91151e-06
MAPK family signaling cascades_Homo sapiens_R-HSA-5683057	6.01095e-06
early viral transcription (GO:0019085)	6.051e-06
HIV Infection_Homo sapiens_R-HSA-162906	6.28067e-06
protein polyubiquitination (GO:0000209)	6.53476e-06
monoubiquitinated protein deubiquitination (GO:0035520)	6.53476e-06
protein K6-linked deubiquitination (GO:0044313)	6.53476e-06
RNA polymerase II transcription coactivator activity (GO:0001105)	6.65325e-06
protein linear deubiquitination (GO:1990108)	6.79775e-06
protein K27-linked deubiquitination (GO:1990167)	6.79775e-06
protein K29-linked deubiquitination (GO:0035523)	6.79775e-06
protein K33-linked deubiquitination (GO:1990168)	6.79775e-06
protein K48-linked deubiquitination (GO:0071108)	6.79775e-06
protein K11-linked deubiquitination (GO:0035871)	6.79775e-06
protein deubiquitination (GO:0016579)	6.79775e-06
planar cell polarity pathway involved in neural tube closure (GO:0090179)	6.79775e-06
gene silencing by miRNA (GO:0035195)	6.79775e-06
RNA biosynthetic process (GO:0032774)	7.32319e-06
tRNA threonylcarbamoyladenosine metabolic process (GO:0070525)	7.32319e-06
late viral transcription (GO:0019086)	7.66555e-06
protein deubiquitination involved in ubiquitin-dependent protein catabolic process (GO:0071947)	7.72026e-06
ubiquitin-dependent protein catabolic process via the N-end rule pathway (GO:0071596)	8.15232e-06
negative regulation of transcription, DNA-templated (GO:0045892)	8.16668e-06
sequence-specific mRNA binding (GO:1990825)	8.83884e-06
positive regulation of transcription by transcription factor localization (GO:0061586)	9.22131e-06
UV-damage excision repair (GO:0070914)	9.2321e-06
negative regulation of apoptotic process (GO:0043066)	9.32027e-06
mRNA metabolic process (GO:0016071)	9.38749e-06
RNA modification (GO:0009451)	9.38749e-06
RNA repair (GO:0042245)	9.38749e-06
positive regulation of transcription from RNA polymerase V promoter (GO:1904281)	9.83486e-06
positive regulation of transcription during mitotic cell cycle (GO:0045897)	9.83486e-06
positive regulation of antisense RNA transcription (GO:0060196)	9.83486e-06
positive regulation of mating-type specific transcription, DNA-templated (GO:0045895)	9.83486e-06
nitrogen catabolite activation of transcription (GO:0090294)	9.83486e-06
positive regulation of transcription by pheromones (GO:0009371)	9.83486e-06
positive regulation of chromatin-mediated maintenance of transcription (GO:1904501)	9.83486e-06
positive regulation of transcription from a mobile element promoter (GO:0061435)	9.83486e-06
positive regulation of transcription from mitochondrial promoter (GO:1903109)	9.83486e-06
DNA repair (GO:0006281)	9.83486e-06
leading strand elongation (GO:0006272)	9.83486e-06
Ribosome_Homo sapiens_hsa03010	9.91869e-06
protein stabilization (GO:0050821)	1.01221e-05
ubiquitin-dependent catabolism of misfolded proteins by cytoplasm-associated proteasome (GO:0071629)	1.02569e-05
carbon catabolite activation of transcription (GO:0045991)	1.0373e-05
positive regulation of transcription from RNA polymerase I promoter (GO:0045943)	1.05382e-05
SREBP signaling pathway (GO:0032933)	1.06153e-05
7-methylguanosine mRNA capping (GO:0006370)	1.08145e-05
euchromatin (GO:0000791)	1.16729e-05
positive regulation of DNA-templated transcription, termination (GO:0060566)	1.16769e-05
ubiquitin-dependent catabolism of misfolded proteins by nucleus-associated proteasome (GO:0071630)	1.25157e-05
nuclear-transcribed mRNA catabolic process, 3'-5' exonucleolytic nonsense-mediated decay (GO:0070478)	1.28777e-05
regulation of transcription involved in G1/S transition of mitotic cell cycle (GO:0000083)	1.30551e-05
G2/M Checkpoints_Homo sapiens_R-HSA-69481	1.34947e-05
positive regulation of transcription from RNA polymerase II promoter (GO:0045944)	1.51453e-05
ribosome-associated ubiquitin-dependent protein catabolic process (GO:1990116)	1.51453e-05
protein denaturation involved in proteasomal ubiquitin-dependent protein catabolic process (GO:1902376)	1.51453e-05
DNA damage response, signal transduction by p53 class mediator resulting in cell cycle arrest (GO:0006977)	1.51965e-05
positive regulation of canonical Wnt signaling pathway involved in controlling type B pancreatic cell proliferation (GO:2000081)	1.6049e-05
nuclear matrix (GO:0016363)	1.62762e-05
mitochondria-associated ubiquitin-dependent protein catabolic process (GO:0072671)	1.67513e-05
maturation of LSU-rRNA (GO:0000470)	1.67899e-05
transcription factor catabolic process (GO:0036369)	1.85148e-05
regulation of translation by machinery localization (GO:0043143)	1.85148e-05
FoxO signaling pathway_Homo sapiens_hsa04068	1.91174e-05
PI3K-Akt signaling pathway_Homo sapiens_hsa04151	1.91604e-05
positive regulation of pri-miRNA transcription from RNA polymerase II promoter (GO:1902895)	1.92928e-05
positive regulation of central gap gene transcription (GO:0007357)	1.92928e-05
positive regulation of translation (GO:0045727)	1.92928e-05
SRP-dependent cotranslational protein targeting to membrane, signal sequence recognition (GO:0006617)	1.9501e-05
positive regulation of transcription initiation from RNA polymerase II promoter (GO:0060261)	2.01538e-05
positive regulation of DNA repair by positive regulation of transcription from RNA polymerase II promoter (GO:1900404)	2.04622e-05
planar cell polarity pathway involved in cardiac muscle cell fate commitment (GO:0061345)	2.12414e-05
planar cell polarity pathway involved in gastrula mediolateral intercalation (GO:0060775)	2.12414e-05
Oncogene Induced Senescence_Homo sapiens_R-HSA-2559585	2.23027e-05
ligand-dependent nuclear receptor transcription coactivator activity (GO:0030374)	2.33293e-05
positive regulation of sodium ion transport by positive regulation of transcription from RNA polymerase II promoter (GO:0061423)	2.39397e-05
positive regulation of transcription from RNA polymerase II promoter involved in defense response to fungus (GO:1901244)	2.39397e-05
positive regulation of sulfate assimilation by positive regulation of transcription from RNA polymerase II promoter (GO:1900478)	2.39397e-05
positive regulation of flocculation via cell wall protein-carbohydrate interaction by positive regulation of transcription from RNA polymerase II promoter (GO:1900524)	2.39397e-05
regulation of cellular ketone metabolic process by positive regulation of transcription from RNA polymerase II promoter (GO:0072366)	2.39397e-05
regulation of glycolytic process by positive regulation of transcription from RNA polymerase II promoter (GO:0072363)	2.39397e-05
positive regulation of ribosomal protein gene transcription from RNA polymerase II promoter (GO:0060963)	2.39397e-05
positive regulation of telomeric RNA transcription from RNA pol II promoter (GO:1901582)	2.39397e-05
transcriptional activation by promoter-terminator looping (GO:0090203)	2.39397e-05
positive regulation of mating type switching by positive regulation of transcription from RNA polymerase II promoter (GO:1900423)	2.39397e-05
positive regulation of snRNA transcription from RNA polymerase II promoter (GO:1905382)	2.39397e-05
positive regulation of sulfite transport by positive regulation of transcription from RNA polymerase II promoter (GO:0061426)	2.39397e-05
positive regulation of transcription from RNA polymerase II promoter involved in heart development (GO:1901228)	2.39397e-05
positive regulation of invasive growth in response to glucose limitation by positive regulation of transcription from RNA polymerase II promoter (GO:0036095)	2.39397e-05
positive regulation of filamentous growth of a population of unicellular organisms in response to starvation by positive regulation of transcription from RNA polymerase II promoter (GO:1904741)	2.39397e-05
positive regulation of ergosterol biosynthetic process by positive regulation of transcription from RNA polymerase II promoter (GO:0035961)	2.39397e-05
positive regulation of pyrimidine-containing compound salvage by positive regulation of transcription from RNA polymerase II promoter (GO:1904001)	2.39397e-05
positive regulation of transcription from RNA polymerase II promoter involved in stress response to cadmium ion (GO:1902901)	2.39397e-05
positive regulation of purine nucleotide biosynthetic process by positive regulation of transcription from RNA polymerase II promoter (GO:1900418)	2.39397e-05
positive regulation of starch catabolic process by positive regulation of transcription from RNA polymerase II promoter (GO:0035957)	2.39397e-05
positive regulation of transcription from RNA polymerase II promoter by histone modification (GO:1903757)	2.39397e-05
positive regulation of peroxisome organization by positive regulation of transcription from RNA polymerase II promoter (GO:0061424)	2.39397e-05
positive regulation of cellular alcohol catabolic process by positive regulation of transcription from RNA polymerase II promoter (GO:1900422)	2.39397e-05
positive regulation of ethanol catabolic process by positive regulation of transcription from RNA polymerase II promoter (GO:0061425)	2.39397e-05
positive regulation of pseudohyphal growth by positive regulation of transcription from RNA polymerase II promoter (GO:1900461)	2.39397e-05
positive regulation of transcription from RNA polymerase II promoter involved in meiotic cell cycle (GO:0010673)	2.39397e-05
positive regulation of termination of RNA polymerase II transcription (GO:1904595)	2.39397e-05
regulation of lipid transport by positive regulation of transcription from RNA polymerase II promoter (GO:0072369)	2.39397e-05
positive regulation of transcription from RNA polymerase II promoter by calcium-mediated signaling (GO:1900622)	2.39397e-05
positive regulation of oligopeptide transport by positive regulation of transcription from RNA polymerase II promoter (GO:0035951)	2.39397e-05
positive regulation of transcription from RNA polymerase III promoter (GO:0045945)	2.39397e-05
SCF-dependent proteasomal ubiquitin-dependent protein catabolic process (GO:0031146)	2.39397e-05
planar cell polarity pathway involved in midbrain dopaminergic neuron differentiation (GO:1904955)	2.39397e-05
planar cell polarity pathway involved in axis elongation (GO:0003402)	2.39397e-05
Wnt signaling pathway, planar cell polarity pathway (GO:0060071)	2.39397e-05
positive regulation of posterior gap gene transcription (GO:0007360)	2.42855e-05
positive regulation of transcription via serum response element binding (GO:0010735)	2.42855e-05
positive regulation of transcription from RNA polymerase II promoter during mitotic cell cycle (GO:0046022)	2.42855e-05
positive regulation of transcription involved in G2/M transition of mitotic cell cycle (GO:0090282)	2.42855e-05
positive regulation of terminal gap gene transcription (GO:0007363)	2.42855e-05
positive regulation of phospholipid biosynthetic process by positive regulation of transcription from RNA polymerase II promoter (GO:1900413)	2.42855e-05
positive regulation of transcription from RNA polymerase II promoter involved in smooth muscle cell differentiation (GO:2000721)	2.42855e-05
transcriptional activation by promoter-enhancer looping (GO:0071733)	2.42855e-05
positive regulation of inositol biosynthetic process by positive regulation of transcription from RNA polymerase II promoter (GO:1900375)	2.42855e-05
tRNA aminoacylation for protein translation (GO:0006418)	2.49844e-05
positive regulation of transcription from RNA polymerase II promoter in response to stress (GO:0036003)	2.54038e-05
SMAD protein import into nucleus (GO:0007184)	2.55415e-05
Mitotic G2-G2/M phases_Homo sapiens_R-HSA-453274	2.64771e-05
positive regulation of gluconeogenesis by positive regulation of transcription from RNA polymerase II promoter (GO:0035948)	2.65713e-05
dense core granule lumen (GO:0098898)	2.71909e-05
mitotic spindle midzone (GO:1990023)	2.71909e-05
HTLV-I infection_Homo sapiens_hsa05166	2.75208e-05
positive regulation of transcription from RNA polymerase II promoter involved in cellular response to chemical stimulus (GO:1901522)	2.79066e-05
mRNA cap binding (GO:0098808)	2.80794e-05
Adaptive Immune System_Homo sapiens_R-HSA-1280218	2.83182e-05
positive regulation of SREBP signaling pathway (GO:2000640)	2.90616e-05
positive regulation of transcription from RNA polymerase II promoter involved in norepinephrine biosynthetic process (GO:2000763)	2.90616e-05
positive regulation of transcription from RNA polymerase II promoter in response to nitrogen starvation (GO:0036278)	2.90616e-05
iron-responsive element binding (GO:0030350)	3.0485e-05
selenocysteine insertion sequence binding (GO:0035368)	3.0485e-05
Antigen processing: Ubiquitination & Proteasome degradation_Homo sapiens_R-HSA-983168	3.17649e-05
positive regulation of transcription from RNA polymerase II promoter in response to acidic pH (GO:0061402)	3.21673e-05
CENP-A containing chromatin (GO:0061638)	3.33821e-05
regulation of potassium ion concentration by positive regulation of transcription from RNA polymerase II promoter (GO:0097301)	3.37649e-05
maturation of 5S rRNA (GO:0000481)	3.40786e-05
p53 signaling pathway_Homo sapiens_hsa04115	3.43867e-05
regulation of reactive oxygen species metabolic process by positive regulation of transcription from RNA polymerase II promoter (GO:1904488)	3.52922e-05
negative regulation of translational initiation (GO:0045947)	3.58178e-05
senescence-associated heterochromatin focus (GO:0035985)	3.60768e-05
core promoter sequence-specific DNA binding (GO:0001046)	3.69355e-05
NOTCH1 Intracellular Domain Regulates Transcription_Homo sapiens_R-HSA-2122947	3.77366e-05
G1/S-Specific Transcription_Homo sapiens_R-HSA-69205	3.77366e-05
positive regulation of transcription from RNA polymerase II promoter involved in defense response to Gram-negative bacterium (GO:1902097)	3.78052e-05
Colorectal cancer_Homo sapiens_hsa05210	3.80332e-05
positive regulation of transcription from RNA polymerase II promoter involved in neuron differentiation (GO:1904081)	3.97814e-05
negative regulation of canonical Wnt signaling pathway involved in controlling type B pancreatic cell proliferation (GO:2000080)	3.97814e-05
protein ubiquitination involved in ubiquitin-dependent protein catabolic process (GO:0042787)	3.97814e-05
spindle pole centrosome (GO:0031616)	4.167e-05
platelet dense granule lumen (GO:0031089)	4.167e-05
condensed chromosome (GO:0000793)	4.167e-05
ventricular septum intermedium morphogenesis (GO:0003288)	4.20169e-05
planar cell polarity pathway involved in ventricular septum morphogenesis (GO:0061348)	4.20169e-05
Bladder cancer_Homo sapiens_hsa05219	4.24673e-05
ATP-dependent chromatin remodeling (GO:0043044)	4.28004e-05
intrinsic apoptotic signaling pathway in response to endoplasmic reticulum stress (GO:0070059)	4.6874e-05
regulation of translation involved in cellular response to UV (GO:1904803)	4.6874e-05
RNA catabolic process (GO:0006401)	4.6874e-05
mitotic spindle pole (GO:0097431)	4.73865e-05
TP53 Regulates Transcription of Cell Cycle Genes_Homo sapiens_R-HSA-6791312	4.77587e-05
Glucose metabolism_Homo sapiens_R-HSA-70326	4.85909e-05
Proteoglycans in cancer_Homo sapiens_hsa05205	4.90875e-05
negative regulation of anoikis (GO:2000811)	4.99656e-05
positive regulation of production of miRNAs involved in gene silencing by miRNA (GO:1903800)	5.03221e-05
transcriptionally active chromatin (GO:0035327)	5.08703e-05
protein polyubiquitination involved in nucleus-associated proteasomal ubiquitin-dependent protein catabolic process (GO:1901044)	5.22361e-05
canonical Wnt signaling pathway involved in negative regulation of apoptotic process (GO:0044336)	5.25082e-05
Prostate cancer_Homo sapiens_hsa05215	5.30013e-05
DNA-dependent ATPase activity (GO:0008094)	5.33536e-05
proteasome-mediated ubiquitin-dependent protein catabolic process (GO:0043161)	5.36656e-05
telomere maintenance in response to DNA damage (GO:0043247)	5.36656e-05
cytoplasmic translation (GO:0002181)	5.37139e-05
maturation of 5.8S rRNA (GO:0000460)	5.55088e-05
positive regulation of gene silencing by miRNA (GO:2000637)	5.67843e-05
Metabolism of amino acids and derivatives_Homo sapiens_R-HSA-71291	5.82377e-05
G2/M Transition_Homo sapiens_R-HSA-69275	5.82377e-05
Removal of licensing factors from origins_Homo sapiens_R-HSA-69300	5.82377e-05
Activation of HOX genes during differentiation_Homo sapiens_R-HSA-5619507	5.93829e-05
Activation of anterior HOX genes in hindbrain development during early embryogenesis_Homo sapiens_R-HSA-5617472	5.93829e-05
Regulation of TP53 Activity through Phosphorylation_Homo sapiens_R-HSA-6804756	5.93829e-05
Signaling by SCF-KIT_Homo sapiens_R-HSA-1433557	6.09733e-05
rRNA processing (GO:0006364)	6.15202e-05
regulation of alternative mRNA splicing, via spliceosome (GO:0000381)	6.21271e-05
muscular septum morphogenesis (GO:0003150)	6.33439e-05
DNA Double-Strand Break Repair_Homo sapiens_R-HSA-5693532	6.6244e-05
Adherens junction_Homo sapiens_hsa04520	6.64441e-05
Biosynthesis of amino acids_Homo sapiens_hsa01230	6.64441e-05
translational termination (GO:0006415)	6.70495e-05
platelet alpha granule lumen (GO:0031093)	6.74984e-05
chromaffin granule lumen (GO:0034466)	6.74984e-05
secretory granule lumen (GO:0034774)	6.74984e-05
positive regulation of transcription of Notch receptor target (GO:0007221)	6.89975e-05
negative regulation of glial cell apoptotic process (GO:0034351)	7.19782e-05
septation initiation signaling (GO:0031028)	7.19782e-05
negative regulation of leukocyte apoptotic process (GO:2000107)	7.70186e-05
negative regulation of mitochondrial translation (GO:0070130)	7.70186e-05
negative regulation of cytoplasmic translation (GO:2000766)	7.70186e-05
Homology Directed Repair_Homo sapiens_R-HSA-5693538	7.95707e-05
regulation of transcription involved in G2/M transition of mitotic cell cycle (GO:0000117)	8.17353e-05
chloroplast rRNA processing (GO:1901259)	8.17353e-05
maturation of 2S rRNA (GO:0000475)	8.17353e-05
rRNA 5'-end processing (GO:0000967)	8.17353e-05
snoRNA release from pre-rRNA (GO:1990417)	8.17353e-05
rRNA 3'-end processing (GO:0031125)	8.17353e-05
maturation of 4.5S rRNA (GO:0000476)	8.17353e-05
paraspeckles (GO:0042382)	8.48548e-05
pericentric heterochromatin (GO:0005721)	8.48548e-05
RNA splicing (GO:0008380)	8.53416e-05
U12-type spliceosomal complex (GO:0005689)	8.62307e-05
mitotic spindle microtubule (GO:1990498)	8.62307e-05
transcriptionally silent chromatin (GO:0035328)	8.62307e-05
chromatin (GO:0000785)	8.62307e-05
transcription coactivator activity (GO:0003713)	8.62728e-05
mRNA binding involved in posttranscriptional gene silencing (GO:1903231)	8.6553e-05
DNA Repair_Homo sapiens_R-HSA-73894	8.72627e-05
Signaling by EGFR in Cancer_Homo sapiens_R-HSA-1643713	8.72627e-05
Signaling by Ligand-Responsive EGFR Variants in Cancer_Homo sapiens_R-HSA-5637815	8.72627e-05
Constitutive Signaling by Ligand-Responsive EGFR Cancer Variants_Homo sapiens_R-HSA-1236382	8.72627e-05
maintenance of translational fidelity (GO:1990145)	8.8435e-05
plastid translation (GO:0032544)	8.8435e-05
positive regulation of fibroblast proliferation (GO:0048146)	9.00001e-05
double-stranded miRNA binding (GO:0098851)	9.01667e-05
VEGFA-VEGFR2 Pathway_Homo sapiens_R-HSA-4420097	9.02355e-05
Signalling by NGF_Homo sapiens_R-HSA-166520	9.02355e-05
TCF dependent signaling in response to WNT_Homo sapiens_R-HSA-201681	9.02355e-05
Regulation of RAS by GAPs_Homo sapiens_R-HSA-5658442	9.02355e-05
negative regulation of cysteine-type endopeptidase activity involved in apoptotic process (GO:0043154)	9.66894e-05
mRNA CDS binding (GO:1990715)	9.87971e-05
oxidized purine DNA binding (GO:0032357)	9.87971e-05
N-terminal peptidyl-proline dimethylation involved in translation (GO:0071891)	9.88174e-05
Rac protein signal transduction (GO:0016601)	9.92648e-05
negative regulation of translation, ncRNA-mediated (GO:0040033)	9.92648e-05
negative regulation by symbiont of host translation (GO:0044074)	9.92648e-05
negative regulation of oskar mRNA translation (GO:0007319)	9.92648e-05
negative regulation of translational fidelity (GO:0045902)	9.92648e-05
G0 and Early G1_Homo sapiens_R-HSA-1538133	9.94999e-05
cytoplasmic chromatin (GO:0000789)	0.000101345
positive regulation of telomere maintenance in response to DNA damage (GO:1904507)	0.00010216
prespliceosome (GO:0071010)	0.000102551
negative regulation of myofibroblast cell apoptotic process (GO:1904521)	0.000106296
negative regulation of epithelial cell apoptotic process (GO:1904036)	0.000106296
negative regulation of fat cell apoptotic process (GO:1904650)	0.000106296
negative regulation of apoptotic process in bone marrow (GO:0071866)	0.000106296
negative regulation of compound eye retinal cell apoptotic process (GO:1901693)	0.000106296
negative regulation of apoptotic process involved in development (GO:1904746)	0.000106296
cleavage involved in rRNA processing (GO:0000469)	0.000106296
Axon guidance_Homo sapiens_R-HSA-422475	0.000108033
APC/C-mediated degradation of cell cycle proteins_Homo sapiens_R-HSA-174143	0.000108033
Regulation of mitotic cell cycle_Homo sapiens_R-HSA-453276	0.000108033
regulation of mRNA export from nucleus in response to heat stress (GO:2000728)	0.000110793
RNA transport_Homo sapiens_hsa03013	0.000113168
Carbon metabolism_Homo sapiens_hsa01200	0.000113168
negative regulation of muscle cell apoptotic process (GO:0010656)	0.00011329
negative regulation of fibroblast apoptotic process (GO:2000270)	0.00011329
positive regulation of RNA splicing (GO:0033120)	0.00011329
condensed chromosome, centromeric region (GO:0000779)	0.000113307
ubiquitin protein ligase binding (GO:0031625)	0.000113534
negative regulation of apoptotic signaling pathway (GO:2001234)	0.000117768
cytosolic large ribosomal subunit (GO:0022625)	0.000119253
negative regulation of myeloid cell apoptotic process (GO:0033033)	0.000120712
negative regulation of mesenchymal cell apoptotic process (GO:2001054)	0.000120712
negative regulation of translational elongation (GO:0045900)	0.000120712
sequence-specific single stranded DNA binding (GO:0098847)	0.000122137
maturation of SSU-rRNA (GO:0030490)	0.000127591
cytoplasmic translational elongation (GO:0002182)	0.000128799
Signaling by FGFR2_Homo sapiens_R-HSA-5654738	0.000130089
Organelle biogenesis and maintenance_Homo sapiens_R-HSA-1852241	0.000130089
DNA damage induced protein phosphorylation (GO:0006975)	0.000130871
positive regulation of gene expression, epigenetic (GO:0045815)	0.000132275
negative regulation of translational termination (GO:0045904)	0.000132997
activation of MAPK activity (GO:0000187)	0.000137034
Rap protein signal transduction (GO:0032486)	0.000137034
Mitotic Anaphase_Homo sapiens_R-HSA-68882	0.000138086
NGF signalling via TRKA from the plasma membrane_Homo sapiens_R-HSA-187037	0.000138269
Metabolism_Homo sapiens_R-HSA-1430728	0.000138366
rRNA modification (GO:0000154)	0.000138605
Switching of origins to a post-replicative state_Homo sapiens_R-HSA-69052	0.000139011
Orc1 removal from chromatin_Homo sapiens_R-HSA-68949	0.000139011
Cellular response to heat stress_Homo sapiens_R-HSA-3371556	0.000139011
AUF1 (hnRNP D0) binds and destabilizes mRNA_Homo sapiens_R-HSA-450408	0.000139011
Signaling by VEGF_Homo sapiens_R-HSA-194138	0.000139023
MAPK import into nucleus (GO:0000189)	0.000141247
Mitotic Metaphase and Anaphase_Homo sapiens_R-HSA-2555396	0.000141787
Signaling by PDGF_Homo sapiens_R-HSA-186797	0.000144862
negative regulation of execution phase of apoptosis (GO:1900118)	0.000146705
negative regulation of translation in response to stress (GO:0032055)	0.000147558
mitotic spindle astral microtubule (GO:0061673)	0.000151439
E2F mediated regulation of DNA replication_Homo sapiens_R-HSA-113510	0.000152964
miRNA mediated inhibition of translation (GO:0035278)	0.000153215
Melanoma_Homo sapiens_hsa05218	0.000153874
protein phosphorylation (GO:0006468)	0.000154635
Cdc20:Phospho-APC/C mediated degradation of Cyclin A_Homo sapiens_R-HSA-174184	0.000157012
PKMTs methylate histone lysines_Homo sapiens_R-HSA-3214841	0.000157012
regulation of gene silencing by miRNA (GO:0060964)	0.000157933
Ran protein signal transduction (GO:0031291)	0.000159361
intrinsic apoptotic signaling pathway in response to DNA damage by p53 class mediator (GO:0042771)	0.000159361
Signaling by FGFR_Homo sapiens_R-HSA-190236	0.000159883
Prolactin signaling pathway_Homo sapiens_hsa04917	0.000176764
vasculogenesis involved in coronary vascular morphogenesis (GO:0060979)	0.000181351
positive regulation of axon extension involved in axon guidance (GO:0048842)	0.000181351
RNA splicing, via transesterification reactions (GO:0000375)	0.000181969
APC:Cdc20 mediated degradation of cell cycle proteins prior to satisfation of the cell cycle checkpoint_Homo sapiens_R-HSA-179419	0.000182274
Signaling by NOTCH1_Homo sapiens_R-HSA-1980143	0.000182274
G2/M transition of mitotic cell cycle (GO:0000086)	0.000183044
RNA splicing, via endonucleolytic cleavage and ligation (GO:0000394)	0.000209145
Positive epigenetic regulation of rRNA expression_Homo sapiens_R-HSA-5250913	0.000215082
intrinsic apoptotic signaling pathway in response to DNA damage (GO:0008630)	0.00021846
regulation of cytoskeleton polarization involved in growth plate cartilage chondrocyte division (GO:0003427)	0.000221085
cellular response to UV-B (GO:0071493)	0.000224261
Transcriptional misregulation in cancer_Homo sapiens_hsa05202	0.000228374
G1/S DNA Damage Checkpoints_Homo sapiens_R-HSA-69615	0.000228495
mRNA 3'-UTR AU-rich region binding (GO:0035925)	0.000229406
Ribosomal scanning and start codon recognition_Homo sapiens_R-HSA-72702	0.000229817
Translation initiation complex formation_Homo sapiens_R-HSA-72649	0.000229817
rRNA processing_Homo sapiens_R-HSA-72312	0.000234187
transforming growth factor beta receptor signaling pathway (GO:0007179)	0.000239524
APC/C:Cdc20 mediated degradation of mitotic proteins_Homo sapiens_R-HSA-176409	0.000244433
cellular response to UV-A (GO:0071492)	0.000247768
SUMOylation_Homo sapiens_R-HSA-2990846	0.000248186
C-rich single-stranded DNA binding (GO:1990829)	0.000250834
heterochromatin assembly (GO:0031507)	0.000258212
Downstream signaling events of B Cell Receptor (BCR)_Homo sapiens_R-HSA-1168372	0.000260815
Ubiquitin-dependent degradation of Cyclin D1_Homo sapiens_R-HSA-69229	0.000260815
Ubiquitin-dependent degradation of Cyclin D_Homo sapiens_R-HSA-75815	0.000260815
Activation of the mRNA upon binding of the cap-binding complex and eIFs, and subsequent binding to 43S_Homo sapiens_R-HSA-72662	0.000264468
double-stranded methylated DNA binding (GO:0010385)	0.000266287
Endocytosis_Homo sapiens_hsa04144	0.000272173
Activation of APC/C and APC/C:Cdc20 mediated degradation of mitotic proteins_Homo sapiens_R-HSA-176814	0.000275126
HIV Life Cycle_Homo sapiens_R-HSA-162587	0.000276052
Formation of Senescence-Associated Heterochromatin Foci (SAHF)_Homo sapiens_R-HSA-2559584	0.000277748
snoRNA splicing (GO:0034247)	0.000277914
HDR through Homologous Recombination (HR) or Single Strand Annealing (SSA)_Homo sapiens_R-HSA-5693567	0.000287111
negative regulation of fibroblast proliferation (GO:0048147)	0.000290672
G-rich single-stranded DNA binding (GO:1990955)	0.000290897
Assembly of the pre-replicative complex_Homo sapiens_R-HSA-68867	0.000292518
Signaling by Wnt_Homo sapiens_R-HSA-195721	0.000296937
core promoter binding (GO:0001047)	0.000297472
negative regulation of cell proliferation involved in kidney development (GO:1901723)	0.000298101
spliceosomal complex (GO:0005681)	0.000298405
trans spliceosomal complex (GO:0071023)	0.000298405
The role of GTSE1 in G2/M progression after G2 checkpoint_Homo sapiens_R-HSA-8852276	0.000301535
DNA Damage/Telomere Stress Induced Senescence_Homo sapiens_R-HSA-2559586	0.000301535
negative regulation of ubiquitin-protein ligase activity involved in mitotic cell cycle (GO:0051436)	0.000302581
regulation of epithelial cell migration (GO:0010632)	0.000309361
negative regulation of glial cell proliferation (GO:0060253)	0.000319526
phototransduction, UV (GO:0007604)	0.000326204
Hippo signaling pathway_Homo sapiens_hsa04390	0.000326746
regulation of neuron migration (GO:2001222)	0.000335218
RNA polymerase II core promoter proximal region sequence-specific DNA binding, bending (GO:0044377)	0.000341169
negative regulation of myoblast proliferation (GO:2000818)	0.000341356
negative regulation of chondrocyte proliferation (GO:1902731)	0.000341356
positive regulation of G2/M transition of mitotic cell cycle (GO:0010971)	0.000342996
centriolar satellite (GO:0034451)	0.000344787
post-spliceosomal complex (GO:0071020)	0.000344787
Cajal body (GO:0015030)	0.000344866
positive regulation of miRNA mediated inhibition of translation (GO:1905618)	0.000346018
canonical glycolysis (GO:0061621)	0.000349992
Small cell lung cancer_Homo sapiens_hsa05222	0.000351705
Lysine degradation_Homo sapiens_hsa00310	0.000351705
negative regulation of translation (GO:0017148)	0.000353879
centrosomal corona (GO:0031592)	0.000378323
nuclear chromosome, telomeric region (GO:0000784)	0.000378417
P-body (GO:0000932)	0.000378417
post-mRNA release spliceosomal complex (GO:0071014)	0.000378417
Rb-E2F complex (GO:0035189)	0.000378417
negative regulation of fat cell proliferation (GO:0070345)	0.000390262
negative regulation of cardiac muscle cell proliferation (GO:0060044)	0.000390262
mitochondrial translation (GO:0032543)	0.000390262
precatalytic spliceosome (GO:0071011)	0.000399988
SUMO E3 ligases SUMOylate target proteins_Homo sapiens_R-HSA-3108232	0.000406461
Major pathway of rRNA processing in the nucleolus_Homo sapiens_R-HSA-6791226	0.000413435
negative regulation of neural precursor cell proliferation (GO:2000178)	0.000419981
protein K48-linked ubiquitination (GO:0070936)	0.000422387
supraspliceosomal complex (GO:0044530)	0.00042683
Signaling by ERBB2_Homo sapiens_R-HSA-1227986	0.000427462
transforming growth factor beta receptor signaling pathway involved in heart development (GO:1905313)	0.000442458
transforming growth factor beta receptor signaling pathway involved in primary germ layer cell fate commitment (GO:0060797)	0.000442458
transforming growth factor receptor beta signaling pathway involved in oral/aboral axis specification (GO:0060835)	0.000442458
transforming growth factor beta receptor signaling pathway involved in primitive streak formation (GO:0090010)	0.000442458
pericentriolar material (GO:0000242)	0.000454413
p38MAPK events_Homo sapiens_R-HSA-171007	0.000457913
transcription, DNA-templated (GO:0006351)	0.000467692
ventricular septum morphogenesis (GO:0060412)	0.0004725
Regulation of APC/C activators between G1/S and early anaphase_Homo sapiens_R-HSA-176408	0.000475205
HATs acetylate histones_Homo sapiens_R-HSA-3214847	0.000479337
Ral protein signal transduction (GO:0032484)	0.000479865
ARF protein signal transduction (GO:0032011)	0.000479865
3'-UTR-mediated mRNA stabilization (GO:0070935)	0.00048717
positive regulation of growth plate cartilage chondrocyte proliferation (GO:0061913)	0.000488927
negative regulation of epithelial cell proliferation (GO:0050680)	0.000489125
modulation of cell migration in other organism (GO:0044621)	0.000491308
regulation of neuroblast migration (GO:0061853)	0.000491308
regulation of glial cell migration (GO:1903975)	0.000491308
neurotransmitter-mediated guidance of interneurons involved in substrate-independent cerebral cortex tangential migration (GO:0021845)	0.000491308
regulation of metanephric mesenchymal cell migration (GO:2000589)	0.000491308
regulation of trophoblast cell migration (GO:1901163)	0.000491308
regulation of hematopoietic stem cell migration (GO:2000471)	0.000491308
regulation of formation of radial glial scaffolds (GO:0061924)	0.000491308
regulation of distal tip cell migration (GO:1903354)	0.000491308
regulation of angioblast cell migration involved in selective angioblast sprouting (GO:0035477)	0.000491308
regulation of mesenchymal stem cell migration (GO:1905320)	0.000491308
regulation of transcription from RNA polymerase II promoter in response to UV-induced DNA damage (GO:0010767)	0.000491308
transforming growth factor beta receptor signaling pathway involved in neural plate anterior/posterior pattern formation (GO:0060826)	0.000497194
Gap-filling DNA repair synthesis and ligation in TC-NER_Homo sapiens_R-HSA-6782210	0.000498142
response to type I interferon (GO:0034340)	0.000501103
Activation of RAS in B cells_Homo sapiens_R-HSA-1169092	0.000508754
planar cell polarity pathway involved in axon guidance (GO:1904938)	0.000508957
histone ubiquitination (GO:0016574)	0.000508957
mRNA transcription (GO:0009299)	0.000515004
positive regulation of cyclin-dependent protein serine/threonine kinase activity (GO:0045737)	0.000516008
activation of NF-kappaB-inducing kinase activity (GO:0007250)	0.000522701
Focal adhesion_Homo sapiens_hsa04510	0.000526494
Thyroid hormone signaling pathway_Homo sapiens_hsa04919	0.000526494
APC/C:Cdh1 mediated degradation of Cdc20 and other APC/C:Cdh1 targeted proteins in late mitosis/early G1_Homo sapiens_R-HSA-174178	0.000527437
Estrogen signaling pathway_Homo sapiens_hsa04915	0.000531297
negative regulation of cell proliferation (GO:0008285)	0.000531595
negative regulation of neuron apoptotic process (GO:0043524)	0.000531595
Regulation of HSF1-mediated heat shock response_Homo sapiens_R-HSA-3371453	0.000533768
regulation of cell chemotaxis to fibroblast growth factor (GO:1904847)	0.00053563
Rab protein signal transduction (GO:0032482)	0.000546141
Downstream signal transduction_Homo sapiens_R-HSA-186763	0.00055332
positive regulation of hemocyte proliferation (GO:0035208)	0.000554124
PML body (GO:0016605)	0.000556696
sphere organelle (GO:0071601)	0.000556696
nuclear body (GO:0016604)	0.000556696
LYSP100-associated nuclear domain (GO:0016606)	0.000556696
nuclear dicing body (GO:0010445)	0.000556696
U2-type spliceosomal complex (GO:0005684)	0.000556696
positive regulation of gene expression (GO:0010628)	0.000561468
negative regulation of mammary stem cell proliferation (GO:2000102)	0.000561468
negative regulation of synoviocyte proliferation (GO:1901646)	0.000561468
negative regulation of cell proliferation involved in heart morphogenesis (GO:2000137)	0.000561468
negative regulation of cell proliferation involved in compound eye morphogenesis (GO:2000496)	0.000561468
negative regulation of germ cell proliferation (GO:1905937)	0.000561468
negative regulation of hair follicle cell proliferation (GO:0071337)	0.000561468
negative regulation of sebum secreting cell proliferation (GO:1904003)	0.000561468
negative regulation of cell proliferation in bone marrow (GO:1903769)	0.000561468
negative regulation of skeletal muscle cell proliferation (GO:0014859)	0.000561468
p53-Dependent G1 DNA Damage Response_Homo sapiens_R-HSA-69563	0.000565514
p53-Dependent G1/S DNA damage checkpoint_Homo sapiens_R-HSA-69580	0.000565514
Regulation of TP53 Activity through Methylation_Homo sapiens_R-HSA-6804760	0.000565514
negative regulation of signal transduction involved in mitotic G2 DNA damage checkpoint (GO:1902505)	0.000567033
cytoplasmic alanyl-tRNA aminoacylation (GO:1990762)	0.000567033
cytoplasmic translational initiation (GO:0002183)	0.000567033
protein monoubiquitination (GO:0006513)	0.000568578
positive regulation of mesenchymal cell proliferation (GO:0002053)	0.000570551
negative regulation of mRNA catabolic process (GO:1902373)	0.000570551
Signaling by ERBB4_Homo sapiens_R-HSA-1236394	0.000573814
Host Interactions of HIV factors_Homo sapiens_R-HSA-162909	0.000573814
TGF-beta receptor signaling activates SMADs_Homo sapiens_R-HSA-2173789	0.000573814
Cooperation of Prefoldin and TriC/CCT in actin and tubulin folding_Homo sapiens_R-HSA-389958	0.000573814
Glycolysis_Homo sapiens_R-HSA-70171	0.000573814
regulation of leukocyte migration (GO:0002685)	0.000577715
regulation of cardiac neural crest cell migration involved in outflow tract morphogenesis (GO:1905310)	0.000577715
directional guidance of interneurons involved in migration from the subpallium to the cortex (GO:0021840)	0.000577715
Processing of DNA double-strand break ends_Homo sapiens_R-HSA-5693607	0.000578906
cleavage body (GO:0071920)	0.000583413
histone locus body (GO:0035363)	0.000583413
negative regulation of hemocyte proliferation (GO:0035207)	0.000588859
negative regulation of leukocyte proliferation (GO:0070664)	0.000588859
activation of MAPKKK activity (GO:0000185)	0.00059334
positive regulation of cell proliferation involved in kidney development (GO:1901724)	0.000597328
positive regulation of myoblast proliferation (GO:2000288)	0.000597328
positive regulation of glial cell proliferation (GO:0060252)	0.000597328
interchromatin granule (GO:0035061)	0.000614183
specific granule lumen (GO:0035580)	0.000614183
azurophil granule lumen (GO:0035578)	0.00061776
negative regulation of autophagy of mitochondrion (GO:1903147)	0.000619835
negative regulation of trophectodermal cell proliferation (GO:1904074)	0.000623636
negative regulation of mesenchymal cell proliferation (GO:0072201)	0.000623636
Gemini of coiled bodies (GO:0097504)	0.000641251
nuclear telomeric heterochromatin (GO:0005724)	0.000661251
chromatoid body (GO:0033391)	0.000661251
Degradation of beta-catenin by the destruction complex_Homo sapiens_R-HSA-195253	0.000664003
Signaling by TGF-beta Receptor Complex_Homo sapiens_R-HSA-170834	0.000664003
Mismatch repair (MMR) directed by MSH2:MSH6 (MutSalpha)_Homo sapiens_R-HSA-5358565	0.000667854
negative regulation of chorionic trophoblast cell proliferation (GO:1901383)	0.000669784
Separation of Sister Chromatids_Homo sapiens_R-HSA-2467813	0.000674265
centrosome (GO:0005813)	0.000674424
Non-small cell lung cancer_Homo sapiens_hsa05223	0.000676764
mitochondrial derivative (GO:0016007)	0.000686793
interfibrillar mitochondrion (GO:1990844)	0.000686793
Nebenkern (GO:0016006)	0.000686793
mitochondrion (GO:0005739)	0.000686793
subsarcolemmal mitochondrion (GO:1990843)	0.000686793
Downregulation of TGF-beta receptor signaling_Homo sapiens_R-HSA-2173788	0.00068865
regulation of substrate-dependent cell migration, cell attachment to substrate (GO:1904235)	0.00071025
Glioma_Homo sapiens_hsa05214	0.000718989
negative regulation of gene silencing by miRNA (GO:0060965)	0.000722774
response to erythropoietin (GO:0036017)	0.000722774
response to cytokine (GO:0034097)	0.000722774
response to stem cell factor (GO:0036215)	0.000722774
response to granulocyte colony-stimulating factor (GO:1990638)	0.000722774
response to interleukin-3 (GO:0036015)	0.000722774
response to interleukin-11 (GO:0071105)	0.000722774
response to interleukin-7 (GO:0098760)	0.000722774
response to interleukin-13 (GO:0035962)	0.000722774
response to granulocyte macrophage colony-stimulating factor (GO:0097012)	0.000722774
response to interleukin-32 (GO:0097395)	0.000722774
response to interleukin-17 (GO:0097396)	0.000722774
response to interleukin-21 (GO:0098756)	0.000722774
response to macrophage colony-stimulating factor (GO:0036005)	0.000722774
response to interleukin-18 (GO:0070673)	0.000722774
response to leukemia inhibitory factor (GO:1990823)	0.000722774
response to interleukin-8 (GO:0098758)	0.000722774
response to chemokine (GO:1990868)	0.000722774
histone exchange (GO:0043486)	0.000722774
Herpes simplex infection_Homo sapiens_hsa05168	0.000722837
positive regulation of cardiac muscle cell proliferation (GO:0060045)	0.000733159
positive regulation of stem cell proliferation (GO:2000648)	0.000733159
negative regulation of growth plate cartilage chondrocyte proliferation (GO:0061914)	0.000733159
DNA damage checkpoint (GO:0000077)	0.000733159
ER-Phagosome pathway_Homo sapiens_R-HSA-1236974	0.00073418
protein autoubiquitination (GO:0051865)	0.000757035
Constitutive Signaling by NOTCH1 PEST Domain Mutants_Homo sapiens_R-HSA-2644606	0.000776175
Signaling by NOTCH1 HD+PEST Domain Mutants in Cancer_Homo sapiens_R-HSA-2894858	0.000776175
Signaling by NOTCH1 PEST Domain Mutants in Cancer_Homo sapiens_R-HSA-2644602	0.000776175
Signaling by NOTCH1 in Cancer_Homo sapiens_R-HSA-2644603	0.000776175
Constitutive Signaling by NOTCH1 HD+PEST Domain Mutants_Homo sapiens_R-HSA-2894862	0.000776175
Pre-NOTCH Expression and Processing_Homo sapiens_R-HSA-1912422	0.000776175
positive regulation of neural precursor cell proliferation (GO:2000179)	0.000777797
positive regulation of osteoblast proliferation (GO:0033690)	0.000777797
positive regulation of smooth muscle cell proliferation (GO:0048661)	0.000778737
negative regulation of stem cell proliferation (GO:2000647)	0.00077936
heart morphogenesis (GO:0003007)	0.000779979
polar microtubule (GO:0005827)	0.000784241
regulation of ubiquitin-protein transferase activity (GO:0051438)	0.000788487
positive regulation of rRNA processing (GO:2000234)	0.000788576
histone H4 acetylation involved in response to DNA damage stimulus (GO:2000776)	0.000789879
hemi-methylated DNA-binding (GO:0044729)	0.000797215
regulation of cellular response to heat (GO:1900034)	0.00079737
Renal cell carcinoma_Homo sapiens_hsa05211	0.000802778
MAPK signaling pathway_Homo sapiens_hsa04010	0.000817174
translation (GO:0006412)	0.000818003
C-type lectin receptors (CLRs)_Homo sapiens_R-HSA-5621481	0.000829482
signal transduction in response to DNA damage (GO:0042770)	0.000841819
positive regulation of ubiquitin-protein ligase activity involved in regulation of mitotic cell cycle transition (GO:0051437)	0.000880546
negative regulation of osteoblast proliferation (GO:0033689)	0.000881682
Glycolysis / Gluconeogenesis_Homo sapiens_hsa00010	0.000895562
response to interleukin-2 (GO:0070669)	0.000911212
response to type III interferon (GO:0034342)	0.000911212
response to interleukin-4 (GO:0070670)	0.000911212
response to interleukin-9 (GO:0071104)	0.000911212
response to interleukin-15 (GO:0070672)	0.000911212
response to interleukin-12 (GO:0070671)	0.000911212
telomeric loop formation (GO:0031627)	0.000911212
positive regulation of cell cycle process (GO:0090068)	0.000911212
Formation of the beta-catenin:TCF transactivating complex_Homo sapiens_R-HSA-201722	0.000915328
Signaling by the B Cell Receptor (BCR)_Homo sapiens_R-HSA-983705	0.000926315
Meiosis_Homo sapiens_R-HSA-1500620	0.000926315
RNA Polymerase I Promoter Clearance_Homo sapiens_R-HSA-73854	0.000941872
CDK-mediated phosphorylation and removal of Cdc6_Homo sapiens_R-HSA-69017	0.000941872
Formation of the ternary complex, and subsequently, the 43S complex_Homo sapiens_R-HSA-72695	0.000941872
Association of licensing factors with the pre-replicative complex_Homo sapiens_R-HSA-69298	0.000941872
Mismatch Repair_Homo sapiens_R-HSA-5358508	0.000941872
Processive synthesis on the lagging strand_Homo sapiens_R-HSA-69183	0.000941872
negative regulation of smooth muscle cell proliferation (GO:0048662)	0.000945512
positive regulation of cell proliferation involved in compound eye morphogenesis (GO:2000497)	0.000946375
positive regulation of germ cell proliferation (GO:1905938)	0.000946375
positive regulation of synoviocyte proliferation (GO:1901647)	0.000946375
positive regulation of leukocyte proliferation (GO:0070665)	0.000946375
positive regulation of mammary stem cell proliferation (GO:2000103)	0.000946375
positive regulation of cell proliferation in bone marrow (GO:0071864)	0.000946375
positive regulation of sebum secreting cell proliferation (GO:1904004)	0.000946375
positive regulation of cell proliferation by VEGF-activated platelet derived growth factor receptor signaling pathway (GO:0038091)	0.000946375
positive regulation of skeletal muscle cell proliferation (GO:0014858)	0.000946375
regulation of fibroblast migration (GO:0010762)	0.000975369
regulation of smooth muscle cell migration (GO:0014910)	0.000975369
Vesicle-mediated transport_Homo sapiens_R-HSA-5653656	0.000982059
spindle microtubule (GO:0005876)	0.000984185
telomere maintenance (GO:0000723)	0.000986214
nucleosomal DNA binding (GO:0031492)	0.000993206
positive regulation of fat cell proliferation (GO:0070346)	0.000996088
positive regulation of chorionic trophoblast cell proliferation (GO:1901384)	0.000996088
positive regulation of secondary heart field cardioblast proliferation (GO:0072513)	0.000996088
positive regulation of hair follicle cell proliferation (GO:0071338)	0.000996088
mitotic spindle (GO:0072686)	0.000997157
transcription from RNA polymerase III promoter (GO:0006383)	0.000997426
positive regulation of mRNA processing (GO:0050685)	0.00102281
in utero embryonic development (GO:0001701)	0.00105432
positive regulation of cell proliferation involved in heart morphogenesis (GO:2000138)	0.00105469
Signaling by EGFR_Homo sapiens_R-HSA-177929	0.00106193
ATP-dependent microtubule motor activity, minus-end-directed (GO:0008569)	0.00106521
ATPase activity, coupled to movement of substances (GO:0043492)	0.00107021
post-anaphase array microtubule (GO:1905759)	0.00107191
nuclear microtubule (GO:0005880)	0.00107191
NuRD complex (GO:0016581)	0.0010786
nucleotide-excision repair, DNA incision, 3'-to lesion (GO:0006295)	0.0010879
nucleotide-excision repair, DNA incision, 5'-to lesion (GO:0006296)	0.0010879
RNA Polymerase I, RNA Polymerase III, and Mitochondrial Transcription_Homo sapiens_R-HSA-504046	0.00109367
Apoptotic execution phase_Homo sapiens_R-HSA-75153	0.00109695
positive regulation of histone gene expression (GO:0036207)	0.00110849
positive regulation of tRNA processing (GO:2000237)	0.00110849
positive regulation of snoRNA processing (GO:1902798)	0.00110849
protein K33-linked ubiquitination (GO:1990390)	0.00110849
positive regulation of chondrocyte proliferation (GO:1902732)	0.00110958
ERCC6 (CSB) and EHMT2 (G9a) positively regulate rRNA expression_Homo sapiens_R-HSA-427389	0.00111215
Post-translational protein modification_Homo sapiens_R-HSA-597592	0.00111302
DAP12 signaling_Homo sapiens_R-HSA-2424491	0.00111396
Regulation of PLK1 Activity at G2/M Transition_Homo sapiens_R-HSA-2565942	0.00111396
SMAD2/3 Phosphorylation Motif Mutants in Cancer_Homo sapiens_R-HSA-3304356	0.00111396
base-excision repair (GO:0006284)	0.0011146
nuclear telomere cap complex (GO:0000783)	0.00111895
telomeric loop disassembly (GO:0090657)	0.00112414
telomere maintenance via telomere trimming (GO:0090737)	0.00112414
response to interleukin-6 (GO:0070741)	0.00112414
Regulation of actin cytoskeleton_Homo sapiens_hsa04810	0.00113246
cellular response to UV (GO:0034644)	0.00113447
negative regulation of cyclin-dependent protein serine/threonine kinase activity (GO:0045736)	0.00113447
transcription from RNA polymerase I promoter (GO:0006360)	0.00113447
regulation of fibroblast chemotaxis (GO:1905210)	0.00113447
regulation of muscle cell chemotaxis toward tendon cell (GO:2001281)	0.00113447
regulation of endothelial cell chemotaxis to vascular endothelial growth factor (GO:1904857)	0.00113447
regulation of miRNA mediated inhibition of translation (GO:1905616)	0.00113447
regulation of production of miRNAs involved in gene silencing by miRNA (GO:1903798)	0.00113447
cellular response to UV-C (GO:0071494)	0.00113447
regulation of wound healing, spreading of epidermal cells (GO:1903689)	0.00113447
actin ubiquitination (GO:0007014)	0.00114068
isopeptide cross-linking via N6-glycyl-L-lysine (GO:0018276)	0.00114068
protein ubiquitination (GO:0016567)	0.00114068
positive regulation of rhodopsin gene expression (GO:0045872)	0.00115694
positive regulation of production of siRNA involved in RNA interference (GO:1903705)	0.00115694
HDACs deacetylate histones_Homo sapiens_R-HSA-3214815	0.00116141
positive regulation of cell proliferation (GO:0008284)	0.0011672
Membrane Trafficking_Homo sapiens_R-HSA-199991	0.00116963
ATF4-CREB1 transcription factor complex (GO:1990589)	0.00118946
mismatch repair (GO:0006298)	0.00119118
positive regulation of histone phosphorylation (GO:0033129)	0.00122603
translation initiation factor activity (GO:0003743)	0.00123775
Ubiquitin Mediated Degradation of Phosphorylated Cdc25A_Homo sapiens_R-HSA-69601	0.00124092
p53-Independent G1/S DNA damage checkpoint_Homo sapiens_R-HSA-69613	0.00124092
p53-Independent DNA Damage Response_Homo sapiens_R-HSA-69610	0.00124092
Regulation of TP53 Expression and Degradation_Homo sapiens_R-HSA-6806003	0.00124092
DAP12 interactions_Homo sapiens_R-HSA-2172127	0.00124176
negative regulation of gene silencing (GO:0060969)	0.001246
RNA polymerase II repressing transcription factor binding (GO:0001103)	0.00125214
ATPase activity, coupled (GO:0042623)	0.00127252
transforming growth factor beta receptor signaling pathway involved in regulation of multicellular organism growth (GO:1901048)	0.00127655
double-strand break repair via break-induced replication (GO:0000727)	0.00127885
response to interferon-alpha (GO:0035455)	0.00128964
polyadenylation-dependent mRNA catabolic process (GO:0071047)	0.00128964
RNA Polymerase I Transcription_Homo sapiens_R-HSA-73864	0.00129065
Translesion synthesis by REV1_Homo sapiens_R-HSA-110312	0.00129065
TGF-beta receptor signaling in EMT (epithelial to mesenchymal transition)_Homo sapiens_R-HSA-2173791	0.00129065
HSF1 activation_Homo sapiens_R-HSA-3371511	0.001306
nucleotide-excision repair, DNA duplex unwinding (GO:0000717)	0.00131996
regulation of chemokine activity (GO:1900136)	0.00135363
microtubule end (GO:1990752)	0.00136683
RNA polymerase II transcription corepressor activity (GO:0001106)	0.00136762
RNA processing (GO:0006396)	0.00139214
positive regulation of trophectodermal cell proliferation (GO:1904075)	0.00143679
pre-miRNA export from nucleus (GO:0035281)	0.00147247
DNA ligation involved in DNA repair (GO:0051103)	0.00148173
8-hydroxy-2'-deoxyguanosine DNA binding (GO:1905773)	0.00148687
Autodegradation of Cdh1 by Cdh1:APC/C_Homo sapiens_R-HSA-174084	0.00151643
RMTs methylate histone arginines_Homo sapiens_R-HSA-3214858	0.00151701
Processive synthesis on the C-strand of the telomere_Homo sapiens_R-HSA-174414	0.00153198
Cell-Cell communication_Homo sapiens_R-HSA-1500931	0.00160582
Gap-filling DNA repair synthesis and ligation in GG-NER_Homo sapiens_R-HSA-5696397	0.00163222
positive regulation of canonical Wnt signaling pathway involved in osteoblast differentiation (GO:1905241)	0.00164548
positive regulation of apoptotic process (GO:0043065)	0.00164746
protein K6-linked ubiquitination (GO:0085020)	0.00165977
regulation of cell migration (GO:0030334)	0.00165977
chromatin remodeling at centromere (GO:0031055)	0.00165977
chromatin remodeling (GO:0006338)	0.00165977
chromatin remodeling in response to cation stress (GO:0043156)	0.00165977
nucleotide-excision repair, DNA incision (GO:0033683)	0.00165977
Meiotic recombination_Homo sapiens_R-HSA-912446	0.00166694
intrinsic apoptotic signaling pathway in response to hypoxia (GO:1990144)	0.001681
PCP/CE pathway_Homo sapiens_R-HSA-4086400	0.00169277
transcription from RNA polymerase II promoter (GO:0006366)	0.00171126
Dual incision in TC-NER_Homo sapiens_R-HSA-6782135	0.00171215
Mismatch repair_Homo sapiens_hsa03430	0.00172563
Downstream signaling of activated FGFR3_Homo sapiens_R-HSA-5654708	0.00173516
Downstream signaling of activated FGFR2_Homo sapiens_R-HSA-5654696	0.00173516
Downstream signaling of activated FGFR4_Homo sapiens_R-HSA-5654716	0.00173516
positive regulation of intrinsic apoptotic signaling pathway in response to DNA damage (GO:1902231)	0.00174765
positive regulation of pancreatic stellate cell proliferation (GO:2000231)	0.0017512
positive regulation of hepatic stellate cell proliferation (GO:1904899)	0.0017512
Translesion synthesis by POLI_Homo sapiens_R-HSA-5656121	0.0017583
Translesion synthesis by POLK_Homo sapiens_R-HSA-5655862	0.0017583
N-glycan trimming in the ER and Calnexin/Calreticulin cycle_Homo sapiens_R-HSA-532668	0.0017583
mRNA surveillance pathway_Homo sapiens_hsa03015	0.0017656
Immune System_Homo sapiens_R-HSA-168256	0.00176595
Antigen processing-Cross presentation_Homo sapiens_R-HSA-1236975	0.00176595
axonemal microtubule (GO:0005879)	0.0017835
positive regulation of pathway-restricted SMAD protein phosphorylation (GO:0010862)	0.00178928
microtubule binding (GO:0008017)	0.00180047
negative regulation of chaperone-mediated autophagy (GO:1904715)	0.00181948
poly(A) mRNA export from nucleus (GO:0016973)	0.00182136
Hh mutants that don't undergo autocatalytic processing are degraded by ERAD_Homo sapiens_R-HSA-5362768	0.00187066
positive regulation of protein maturation (GO:1903319)	0.00188972
nucleosome mobilization (GO:0042766)	0.00188972
antisense RNA transcription (GO:0009300)	0.00188972
transcription from RNA polymerase IV promoter (GO:0001059)	0.00188972
transcription from bacterial-type RNA polymerase promoter (GO:0001121)	0.00188972
telomeric repeat-containing RNA transcription (GO:0097393)	0.00188972
transcription from plastid promoter (GO:0042793)	0.00188972
ncRNA transcription (GO:0098781)	0.00188972
transcription from RNA polymerase V promoter (GO:0001060)	0.00188972
negative regulation of G2/M transition of mitotic cell cycle (GO:0010972)	0.00188972
Hedgehog ligand biogenesis_Homo sapiens_R-HSA-5358346	0.00190113
DNA methylation on adenine (GO:0032775)	0.00190268
positive regulation of DNA damage checkpoint (GO:2000003)	0.00190268
DNA methylation (GO:0006306)	0.00190268
DNA methylation on cytosine (GO:0032776)	0.00190268
polyuridylation-dependent mRNA catabolic process (GO:1990074)	0.00190268
mitochondrial mRNA catabolic process (GO:0000958)	0.00190268
disordered domain specific binding (GO:0097718)	0.00190735
actin-dependent ATPase activity (GO:0030898)	0.00190735
sequence-specific double-stranded DNA binding (GO:1990837)	0.00194148
Downstream signaling of activated FGFR1_Homo sapiens_R-HSA-5654687	0.00197819
Signaling by FGFR4_Homo sapiens_R-HSA-5654743	0.00197819
phosphorylation of RNA polymerase II C-terminal domain (GO:0070816)	0.00197854
Fc epsilon receptor (FCERI) signaling_Homo sapiens_R-HSA-2454202	0.00199579
Pathogenic Escherichia coli infection_Homo sapiens_hsa05130	0.00200165
right ventricular trabecular myocardium morphogenesis (GO:0003227)	0.00200209
Signaling by FGFR3_Homo sapiens_R-HSA-5654741	0.00204848
Dual Incision in GG-NER_Homo sapiens_R-HSA-5696400	0.00204848
SMAD2/3 MH2 Domain Mutants in Cancer_Homo sapiens_R-HSA-3315487	0.00204848
Loss of Function of SMAD2/3 in Cancer_Homo sapiens_R-HSA-3304349	0.00204848
TGFBR1 KD Mutants in Cancer_Homo sapiens_R-HSA-3656532	0.00204848
Loss of Function of TGFBR1 in Cancer_Homo sapiens_R-HSA-3656534	0.00204848
activation of MAPKK activity (GO:0000186)	0.00205927
protein-DNA unloading ATPase activity (GO:0140083)	0.00208536
Degradation of DVL_Homo sapiens_R-HSA-4641258	0.00209569
telomere maintenance via telomere lengthening (GO:0010833)	0.00213066
negative regulation of cellular response to heat (GO:1900035)	0.0021352
positive regulation of cellular response to heat (GO:1900036)	0.0021352
promoter clearance during DNA-templated transcription (GO:0001109)	0.0021352
negative regulation of cell migration (GO:0030336)	0.00217104
Interleukin-3, 5 and GM-CSF signaling_Homo sapiens_R-HSA-512988	0.00217387
histone methyltransferase activity (H3-K9 specific) (GO:0046974)	0.00218808
histone methyltransferase activity (H3-K79 specific) (GO:0031151)	0.00218808
histone methyltransferase activity (H4-K20 specific) (GO:0042799)	0.00218808
repressing transcription factor binding (GO:0070491)	0.00218808
interstrand cross-link repair (GO:0036297)	0.00219478
protein K11-linked ubiquitination (GO:0070979)	0.00220685
fibroblast growth factor receptor apoptotic signaling pathway (GO:1902178)	0.00220685
ATPase activity, uncoupled (GO:0042624)	0.00221374
positive regulation of muscle cell differentiation (GO:0051149)	0.00221916
transcription factor AP-1 complex (GO:0035976)	0.00226339
senescence-associated heterochromatin focus assembly (GO:0035986)	0.00230995
Alcoholism_Homo sapiens_hsa05034	0.00233303
Signaling by FGFR1_Homo sapiens_R-HSA-5654736	0.00234023
DNA methylation_Homo sapiens_R-HSA-5334118	0.00234023
DNA strand elongation_Homo sapiens_R-HSA-69190	0.00234023
Gluconeogenesis_Homo sapiens_R-HSA-70263	0.00234023
protein linear polyubiquitination (GO:0097039)	0.00235669
supercoiled DNA binding (GO:0097100)	0.00236827
APC/C:Cdc20 mediated degradation of Securin_Homo sapiens_R-HSA-174154	0.00237568
Hh mutants abrogate ligand secretion_Homo sapiens_R-HSA-5387390	0.00238209
PRC2 methylates histones and DNA_Homo sapiens_R-HSA-212300	0.00238209
ATP-dependent helicase activity (GO:0008026)	0.00239638
telomere maintenance via recombination (GO:0000722)	0.00241606
nuclear chromosome (GO:0000228)	0.00241855
transcription-coupled nucleotide-excision repair, DNA damage recognition (GO:0000716)	0.0024196
regulation of hair cycle by BMP signaling pathway (GO:0060902)	0.0024196
mRNA export from nucleus (GO:0006406)	0.00243305
polysomal ribosome (GO:0042788)	0.00245711
Formation of tubulin folding intermediates by CCT/TriC_Homo sapiens_R-HSA-389960	0.00248407
Transcription-Coupled Nucleotide Excision Repair (TC-NER)_Homo sapiens_R-HSA-6781827	0.00254075
I-kappaB phosphorylation (GO:0007252)	0.00254979
microtubule (GO:0005874)	0.00255772
regulation of transcription from RNA polymerase II promoter in response to hypoxia (GO:0061418)	0.00261081
positive regulation of protein autophosphorylation (GO:0031954)	0.00261081
postreplication repair (GO:0006301)	0.00261081
regulation of cyclin-dependent protein serine/threonine kinase activity involved in G2/M transition of mitotic cell cycle (GO:0031660)	0.00261081
viral DNA repair (GO:0046787)	0.00264125
growth involved in heart morphogenesis (GO:0003241)	0.00264125
nucleosome disassembly (GO:0006337)	0.00264125
Regulation of activated PAK-2p34 by proteasome mediated degradation_Homo sapiens_R-HSA-211733	0.00264983
poly-pyrimidine tract binding (GO:0008187)	0.00265616
histone methyltransferase activity (H3-K36 specific) (GO:0046975)	0.00265616
Signalling to ERKs_Homo sapiens_R-HSA-187687	0.00267499
MAPK1/MAPK3 signaling_Homo sapiens_R-HSA-5684996	0.00267499
transforming growth factor beta receptor signaling pathway involved in determination of left/right asymmetry (GO:0035463)	0.00267921
NIK-->noncanonical NF-kB signaling_Homo sapiens_R-HSA-5676590	0.00268192
CDT1 association with the CDC6:ORC:origin complex_Homo sapiens_R-HSA-68827	0.00268192
Recruitment and ATM-mediated phosphorylation of repair and signaling proteins at DNA double strand breaks_Homo sapiens_R-HSA-5693565	0.00268192
DNA strand resection involved in replication fork processing (GO:0110025)	0.00268918
negative regulation of protein ubiquitination (GO:0031397)	0.00268918
positive regulation of telomere maintenance via telomerase (GO:0032212)	0.00268918
protein phosphorylation involved in mitotic spindle assembly (GO:1990801)	0.00273478
neutrophil degranulation (GO:0043312)	0.00277257
nuclear-transcribed mRNA catabolic process (GO:0000956)	0.00277257
telomere maintenance via base-excision repair (GO:0097698)	0.00277257
condensed nuclear chromosome (GO:0000794)	0.00277786
Late Phase of HIV Life Cycle_Homo sapiens_R-HSA-162599	0.00278331
Pre-NOTCH Transcription and Translation_Homo sapiens_R-HSA-1912408	0.00278331
positive regulation of epithelial cell proliferation (GO:0050679)	0.00278937
protein K29-linked ubiquitination (GO:0035519)	0.00285242
protein K27-linked ubiquitination (GO:0044314)	0.00285242
spindle pole (GO:0000922)	0.0028686
transforming growth factor beta receptor complex assembly (GO:0007181)	0.00287546
Translesion Synthesis by POLH_Homo sapiens_R-HSA-110320	0.00300323
Nucleotide Excision Repair_Homo sapiens_R-HSA-5696398	0.00301916
DNA Double Strand Break Response_Homo sapiens_R-HSA-5693606	0.00301916
Regulation of Apoptosis_Homo sapiens_R-HSA-169911	0.00301916
FGFR2 alternative splicing_Homo sapiens_R-HSA-6803529	0.00301916
PTK6 Regulates RHO GTPases, RAS GTPase and MAP kinases_Homo sapiens_R-HSA-8849471	0.00301916
Attenuation phase_Homo sapiens_R-HSA-3371568	0.00301916
Central carbon metabolism in cancer_Homo sapiens_hsa05230	0.00303077
DNA-templated transcription, elongation (GO:0006354)	0.00307429
cytoplasmic ribonucleoprotein granule (GO:0036464)	0.00309944
meiotic spindle pole (GO:0090619)	0.00313706
regulation of transcription, DNA-templated (GO:0006355)	0.00315313
telomere capping (GO:0016233)	0.00315927
base-excision repair, DNA ligation (GO:0006288)	0.00315927
positive regulation of receptor internalization (GO:0002092)	0.00319969
sterol regulatory element binding protein import into nucleus (GO:0035105)	0.00319969
Deactivation of the beta-catenin transactivating complex_Homo sapiens_R-HSA-3769402	0.00322495
Intrinsic Pathway for Apoptosis_Homo sapiens_R-HSA-109606	0.00322495
DNA-templated transcription, initiation (GO:0006352)	0.0032267
epithelial to mesenchymal transition involved in cardiac fibroblast development (GO:0060940)	0.00323698
histone methyltransferase activity (H3-K27 specific) (GO:0046976)	0.0033282
Myc-Max complex (GO:0071943)	0.00337022
MBF transcription complex (GO:0030907)	0.00337022
TEAD-3-YAP complex (GO:0071150)	0.00337022
C/EBP complex (GO:1990647)	0.00337022
SBF transcription complex (GO:0033309)	0.00337022
M/G1 phase-specific MADS box-forkhead transcription factor complex (GO:0097221)	0.00337022
RNA polymerase II transcription factor complex (GO:0090575)	0.00337022
Beta-catenin-ICAT complex (GO:1990711)	0.00337022
ISGF3 complex (GO:0070721)	0.00337022
TEAD-4-YAP complex (GO:0071151)	0.00337022
SRF-myogenin-E12 complex (GO:0070514)	0.00337022
core-binding factor complex (GO:0016513)	0.00337022
insulin control element activator complex (GO:0030232)	0.00337022
Pip2-Oaf1 complex (GO:0089716)	0.00337022
ATPase activity (GO:0016887)	0.00340351
open form four-way junction DNA binding (GO:0000401)	0.00340351
four-way junction DNA binding (GO:0000400)	0.00340351
crossed form four-way junction DNA binding (GO:0000402)	0.00340351
RNA-dependent ATPase activity (GO:0008186)	0.00340351
Vpu mediated degradation of CD4_Homo sapiens_R-HSA-180534	0.00342424
Autodegradation of the E3 ubiquitin ligase COP1_Homo sapiens_R-HSA-349425	0.00342424
Signaling by TGF-beta Receptor Complex in Cancer_Homo sapiens_R-HSA-3304351	0.00342424
retinoic acid receptor binding (GO:0042974)	0.00343369
Signalling to RAS_Homo sapiens_R-HSA-167044	0.00343589
peptidyl-serine phosphorylation (GO:0018105)	0.00344163
vasculogenesis (GO:0001570)	0.00344954
activation of protein histidine kinase activity (GO:0032111)	0.00344954
intrinsic apoptotic signaling pathway (GO:0097193)	0.00344954
negative regulation of intrinsic apoptotic signaling pathway in response to DNA damage (GO:1902230)	0.00344954
cytoplasmic translational termination (GO:0002184)	0.00344954
negative regulation of proteasomal ubiquitin-dependent protein catabolic process (GO:0032435)	0.00346304
substrate adhesion-dependent cell spreading (GO:0034446)	0.00346304
mismatch repair involved in maintenance of fidelity involved in DNA-dependent DNA replication (GO:0070716)	0.00346304
cellular response to cytokine stimulus (GO:0071345)	0.00351183
cardiac epithelial to mesenchymal transition (GO:0060317)	0.00351183
JUN phosphorylation (GO:0007258)	0.00352742
mRNA polyadenylation (GO:0006378)	0.00357873
Asparagine N-linked glycosylation_Homo sapiens_R-HSA-446203	0.00361701
recombinational repair (GO:0000725)	0.00368134
Gap junction_Homo sapiens_hsa04540	0.00369129
Prefoldin mediated transfer of substrate to CCT/TriC_Homo sapiens_R-HSA-389957	0.00374622
Formation of Incision Complex in GG-NER_Homo sapiens_R-HSA-5696395	0.00376125
ribosomal protein import into nucleus (GO:0006610)	0.00376742
response to interferon-beta (GO:0035456)	0.00379083
DNA methylation involved in embryo development (GO:0043045)	0.00379083
positive regulation of mRNA endonucleolytic cleavage involved in unfolded protein response (GO:1904722)	0.00379083
negative regulation of hypoxia-induced intrinsic apoptotic signaling pathway (GO:1903298)	0.00379083
mature miRNA 3'-end processing (GO:0044747)	0.00379083
CRD-mediated mRNA stabilization (GO:0070934)	0.00379083
stimulatory C-type lectin receptor signaling pathway (GO:0002223)	0.00381585
ribonucleoprotein complex export from nucleus (GO:0071426)	0.00382163
Lagging Strand Synthesis_Homo sapiens_R-HSA-69186	0.00382288
VEGFR2 mediated cell proliferation_Homo sapiens_R-HSA-5218921	0.0038248
Dectin-1 mediated noncanonical NF-kB signaling_Homo sapiens_R-HSA-5607761	0.00384671
mRNA Splicing - Minor Pathway_Homo sapiens_R-HSA-72165	0.00387734
Regulation of TP53 Degradation_Homo sapiens_R-HSA-6804757	0.00387734
transcription initiation from RNA polymerase II promoter (GO:0006367)	0.0039263
fibroblast growth factor receptor signaling pathway involved in hemopoiesis (GO:0035603)	0.00392983
kinase binding (GO:0019900)	0.00397517
clathrin-uncoating ATPase activity (GO:1990833)	0.00402465
telomeric heterochromatin (GO:0031933)	0.00404414
DNA replication-independent nucleosome assembly (GO:0006336)	0.00405877
alpha-heterochromatin (GO:0005723)	0.0042353
beta-heterochromatin (GO:0005722)	0.0042353
RISC-loading complex (GO:0070578)	0.0042353
Receptor-ligand binding initiates the second proteolytic cleavage of Notch receptor_Homo sapiens_R-HSA-156988	0.00426513
Mismatch repair (MMR) directed by MSH2:MSH3 (MutSbeta)_Homo sapiens_R-HSA-5358606	0.00426513
Removal of the Flap Intermediate_Homo sapiens_R-HSA-69166	0.00426513
activating transcription factor binding (GO:0033613)	0.00429717
intrinsic apoptotic signaling pathway in response to oxidative stress (GO:0008631)	0.00430086
transcription from mitochondrial promoter (GO:0006390)	0.0043092
DNA-templated transcription, termination (GO:0006353)	0.0043092
ubiquitin protein ligase activity (GO:0061630)	0.00432312
positive regulation of inhibitory G-protein coupled receptor phosphorylation (GO:1904325)	0.0043338
induction by virus of host protein phosphorylation (GO:0039614)	0.0043338
Ras protein signal transduction (GO:0007265)	0.00439887
intrinsic apoptotic signaling pathway by p53 class mediator (GO:0072332)	0.00439887
response to interferon-gamma (GO:0034341)	0.00439887
cell migration involved in vasculogenesis (GO:0035441)	0.00439887
central nervous system vasculogenesis (GO:0022009)	0.00439887
positive regulation of meiotic cell cycle (GO:0051446)	0.00439887
double-stranded telomeric DNA binding (GO:0003691)	0.00443103
pathway-restricted SMAD protein phosphorylation (GO:0060389)	0.0044416
Vif-mediated degradation of APOBEC3G_Homo sapiens_R-HSA-180585	0.00445869
Toll Like Receptor TLR6:TLR2 Cascade_Homo sapiens_R-HSA-168188	0.00451071
Toll Like Receptor TLR1:TLR2 Cascade_Homo sapiens_R-HSA-168179	0.00451071
MyD88:Mal cascade initiated on plasma membrane_Homo sapiens_R-HSA-166058	0.00451071
Toll Like Receptor 2 (TLR2) Cascade_Homo sapiens_R-HSA-181438	0.00451071
Transcriptional regulation by small RNAs_Homo sapiens_R-HSA-5578749	0.00451071
Recognition of DNA damage by PCNA-containing replication complex_Homo sapiens_R-HSA-110314	0.00451071
positive regulation of endodeoxyribonuclease activity (GO:0032079)	0.00455403
right ventricular compact myocardium morphogenesis (GO:0003226)	0.00455403
nucleosome assembly (GO:0006334)	0.00466559
ATP biosynthetic process (GO:0006754)	0.00466559
CHOP-ATF4 complex (GO:1990617)	0.00468884
TEAD-1-YAP complex (GO:0071148)	0.00468884
TEAD-2-YAP complex (GO:0071149)	0.00468884
beta-catenin-TCF complex (GO:1990907)	0.00468884
CHOP-C/EBP complex (GO:0036488)	0.00468884
ATF1-ATF4 transcription factor complex (GO:1990590)	0.00468884
Noc1p-Noc2p complex (GO:0030690)	0.00468884
poly(U) RNA binding (GO:0008266)	0.00472592
MAPK cascade involved in axon regeneration (GO:1903616)	0.00479372
RHO GTPases activate PAKs_Homo sapiens_R-HSA-5627123	0.00480537
Circadian Clock_Homo sapiens_R-HSA-400253	0.00482405
regulation of protein polyubiquitination (GO:1902914)	0.00489752
regulation of protein monoubiquitination (GO:1902525)	0.00489752
regulation of protein ubiquitination (GO:0031396)	0.00489752
protein localization to kinetochore (GO:0034501)	0.00489752
RNA polymerase II activating transcription factor binding (GO:0001102)	0.00493203
DNA replication (GO:0006260)	0.00495295
mRNA export from nucleus in response to heat stress (GO:0031990)	0.00495295
SCF-beta-TrCP mediated degradation of Emi1_Homo sapiens_R-HSA-174113	0.00497941
Degradation of AXIN_Homo sapiens_R-HSA-4641257	0.00497941
Stabilization of p53_Homo sapiens_R-HSA-69541	0.00497941
NCAM signaling for neurite out-growth_Homo sapiens_R-HSA-375165	0.00505316
protein K63-linked ubiquitination (GO:0070534)	0.00507828
BMP signaling pathway involved in ureter morphogenesis (GO:0061149)	0.00510515
response to tumor necrosis factor (GO:0034612)	0.00512128
phosphatidylinositol 3-kinase catalytic subunit binding (GO:0036313)	0.00512857
miRNA loading onto RISC involved in gene silencing by miRNA (GO:0035280)	0.00513146
endoplasmic reticulum mannose trimming (GO:1904380)	0.00513146
mRNA cleavage and polyadenylation specificity factor complex (GO:0005847)	0.00517567
regulation of cyclin-dependent protein serine/threonine kinase activity (GO:0000079)	0.00520823
negative regulation of transcription from RNA polymerase II promoter in response to endoplasmic reticulum stress (GO:1990441)	0.00531664
Cohesin Loading onto Chromatin_Homo sapiens_R-HSA-2470946	0.00532536
Activation of ATR in response to replication stress_Homo sapiens_R-HSA-176187	0.00535549
regulation of cyclin-dependent protein serine/threonine kinase activity involved in G1/S transition of mitotic cell cycle (GO:0031657)	0.0053696
alkylated DNA binding (GO:0032131)	0.00553049
single-strand break-containing DNA binding (GO:1990165)	0.00553049
oxidized DNA binding (GO:0032356)	0.00553049
histone methyltransferase activity (H3-K4 specific) (GO:0042800)	0.00553049
TP53 Regulates Metabolic Genes_Homo sapiens_R-HSA-5628897	0.00556778
activin responsive factor complex (GO:0032444)	0.00558522
chromosome, centromeric core domain (GO:0034506)	0.00558522
maintenance of DNA methylation (GO:0010216)	0.00559843
intrinsic apoptotic signaling pathway in response to nitrosative stress (GO:1990442)	0.00559843
activation of protein kinase C activity (GO:1990051)	0.00559843
Constitutive Signaling by NOTCH1 HD Domain Mutants_Homo sapiens_R-HSA-2691232	0.00563877
Signaling by NOTCH1 HD Domain Mutants in Cancer_Homo sapiens_R-HSA-2691230	0.00563877
Signaling by EGFRvIII in Cancer_Homo sapiens_R-HSA-5637812	0.00563877
Constitutive Signaling by EGFRvIII_Homo sapiens_R-HSA-5637810	0.00563877
Calnexin/calreticulin cycle_Homo sapiens_R-HSA-901042	0.00563877
cellular response to DNA damage stimulus (GO:0006974)	0.00580143
SOS response (GO:0009432)	0.00580143
histone H3-K56 acetylation in response to DNA damage (GO:0097044)	0.00580143
Systemic lupus erythematosus_Homo sapiens_hsa05322	0.00586859
ATP-dependent microtubule motor activity, plus-end-directed (GO:0008574)	0.00587512
calcium-dependent ATPase activity (GO:0030899)	0.00590207
nucleosome-dependent ATPase activity (GO:0070615)	0.00590207
tubulin-dependent ATPase activity (GO:0070463)	0.00590207
Pink/Parkin Mediated Mitophagy_Homo sapiens_R-HSA-5205685	0.0059098
Mitophagy_Homo sapiens_R-HSA-5205647	0.0059098
Resolution of AP sites via the multiple-nucleotide patch replacement pathway_Homo sapiens_R-HSA-110373	0.0059098
Telomere C-strand (Lagging Strand) Synthesis_Homo sapiens_R-HSA-174417	0.0059098
TFIIK complex (GO:0070985)	0.00592361
polytene chromosome (GO:0005700)	0.00592361
chromosome (GO:0005694)	0.00592361
cytoplasmic chromosome (GO:0000229)	0.00592361
autosome (GO:0030849)	0.00592361
positive regulation of cell cycle (GO:0045787)	0.00593952
actomyosin, actin portion (GO:0042643)	0.00593996
viral entry into host cell (GO:0046718)	0.00597869
nucleotide-excision repair (GO:0006289)	0.00600988
positive regulation of peptidyl-serine phosphorylation (GO:0033138)	0.00601288
histone-threonine phosphorylation (GO:0035405)	0.0060233
SUMOylation of DNA damage response and repair proteins_Homo sapiens_R-HSA-3108214	0.00607245
Huntington's disease_Homo sapiens_hsa05016	0.00615595
Signaling by FGFR1 in disease_Homo sapiens_R-HSA-5655302	0.00617082
regulation of transcription from RNA polymerase II promoter in response to DNA damage (GO:1990248)	0.00621596
subtelomeric heterochromatin (GO:1990421)	0.00625856
mating-type region heterochromatin (GO:0031934)	0.00625856
Golgi medial cisterna membrane (GO:1990675)	0.00625856
post-translational protein modification (GO:0043687)	0.00627018
CCAAT-binding factor complex (GO:0016602)	0.00627083
DNA translocase activity (GO:0015616)	0.00630825
multivesicular body (GO:0005771)	0.00631254
left-handed Z-DNA binding (GO:0003692)	0.00635849
mismatched DNA binding (GO:0030983)	0.00635849
virion attachment to host cell (GO:0019062)	0.00636674
transcription factor import into nucleus (GO:0042991)	0.00637759
DNA dealkylation involved in DNA repair (GO:0006307)	0.00639209
Activation of the pre-replicative complex_Homo sapiens_R-HSA-68962	0.0064186
RNA Polymerase I Transcription Initiation_Homo sapiens_R-HSA-73762	0.00641918
histone phosphorylation (GO:0016572)	0.00646383
common-partner SMAD protein phosphorylation (GO:0007182)	0.00646383
TGF-beta signaling pathway_Homo sapiens_hsa04350	0.00657544
Longevity regulating pathway - multiple species_Homo sapiens_hsa04213	0.00657544
Arrhythmogenic right ventricular cardiomyopathy (ARVC)_Homo sapiens_hsa05412	0.00657544
Thyroid cancer_Homo sapiens_hsa05216	0.00657544
Legionellosis_Homo sapiens_hsa05134	0.00657835
Mitotic Prophase_Homo sapiens_R-HSA-68875	0.00657891
Unfolded Protein Response (UPR)_Homo sapiens_R-HSA-381119	0.00658952
Activation of NF-kappaB in B cells_Homo sapiens_R-HSA-1169091	0.00659978
Sin3 complex (GO:0016580)	0.00660102
commitment complex (GO:0000243)	0.00660102
transcriptional repressor activity, RNA polymerase II core promoter proximal region sequence-specific binding (GO:0001078)	0.00677131
termination of RNA polymerase II transcription (GO:0006369)	0.00677577
vascular endothelial growth factor receptor-3 signaling pathway (GO:0036325)	0.00677577
vascular endothelial growth factor receptor-1 signaling pathway (GO:0036323)	0.00677577
vascular endothelial growth factor receptor signaling pathway involved in lymphatic endothelial cell fate commitment (GO:0060851)	0.00677577
double-strand break repair via synthesis-dependent strand annealing (GO:0045003)	0.00677577
replication-born double-strand break repair via sister chromatid exchange (GO:1990414)	0.00677577
production of miRNAs involved in gene silencing by miRNA (GO:0035196)	0.00677577
trimming of second mannose on A branch (GO:0036512)	0.00677577
trimming of terminal mannose on C branch (GO:0036510)	0.00677577
trimming of terminal mannose on B branch (GO:0036509)	0.00677577
trimming of first mannose on A branch (GO:0036511)	0.00677577
positive regulation of response to DNA damage stimulus (GO:2001022)	0.00677577
positive regulation of G2/M transition of mitotic cell cycle involved in cellular response to nitrogen starvation (GO:1905287)	0.00677577
histone deacetylase binding (GO:0042826)	0.0068235
positive regulation of protein phosphorylation (GO:0001934)	0.00692806
intrinsic apoptotic signaling pathway in response to osmotic stress (GO:0008627)	0.00692806
replication fork reversal (GO:0071932)	0.00692806
replication fork processing (GO:0031297)	0.00692806
glycogen biosynthetic process (GO:0005978)	0.00692806
MAPK cascade involved in innate immune response (GO:0035420)	0.00700472
MAPK cascade involved in osmosensory signaling pathway (GO:0000161)	0.00700472
MAPK cascade (GO:0000165)	0.00700472
ERK5 cascade (GO:0070375)	0.00700472
positive regulation of telomere maintenance via telomere lengthening (GO:1904358)	0.00700472
regulation of protein autoubiquitination (GO:1902498)	0.00700472
TRAM-dependent toll-like receptor signaling pathway (GO:0035668)	0.00700472
positive regulation of sister chromatid cohesion (GO:0045876)	0.00700472
peptidyl-serine dephosphorylation (GO:0070262)	0.00713451
cyclin-dependent protein serine/threonine kinase activity (GO:0004693)	0.00719048
histone methylation (GO:0016571)	0.00733728
ribonucleoprotein complex import into nucleus (GO:0071167)	0.00733728
G2 DNA damage checkpoint (GO:0031572)	0.00733728
Downregulation of SMAD2/3:SMAD4 transcriptional activity_Homo sapiens_R-HSA-2173795	0.00734479
APC/C:Cdc20 mediated degradation of Cyclin B_Homo sapiens_R-HSA-174048	0.00734479
MicroRNA (miRNA) biogenesis_Homo sapiens_R-HSA-203927	0.00734479
protein dephosphorylation (GO:0006470)	0.00741073
MAP3K8 (TPL2)-dependent MAPK1/3 activation_Homo sapiens_R-HSA-5684264	0.00741433
ERK1 and ERK2 cascade (GO:0070371)	0.00741773
positive regulation of canonical Wnt signaling pathway (GO:0090263)	0.00741773
positive regulation of epithelial to mesenchymal transition (GO:0010718)	0.00748283
transcription factor TFIIA complex (GO:0005672)	0.00761749
sex chromosome (GO:0000803)	0.00761749
Adherens junctions interactions_Homo sapiens_R-HSA-418990	0.00763687
ER to Golgi Anterograde Transport_Homo sapiens_R-HSA-199977	0.00766297
Signaling by FGFR3 fusions in cancer_Homo sapiens_R-HSA-8853334	0.00773697
Removal of the Flap Intermediate from the C-strand_Homo sapiens_R-HSA-174437	0.00773697
DNA 3' dephosphorylation involved in DNA repair (GO:0098504)	0.00778501
nucleotide phosphorylation involved in DNA repair (GO:1902113)	0.00778501
non-recombinational repair (GO:0000726)	0.00778501
pyrimidine dimer repair (GO:0006290)	0.00778501
non-photoreactive DNA repair (GO:0010213)	0.00778501
regulation of opsonization (GO:1903027)	0.00778501
Apoptosis_Homo sapiens_hsa04210	0.00780144
Signal Transduction_Homo sapiens_R-HSA-162582	0.00780495
positive regulation of transcription from RNA polymerase II promoter in response to hypoxia (GO:0061419)	0.00785735
B-WICH complex positively regulates rRNA expression_Homo sapiens_R-HSA-5250924	0.00790379
protein autophosphorylation (GO:0046777)	0.00792211
Signaling by Interleukins_Homo sapiens_R-HSA-449147	0.00792595
DNA synthesis involved in DNA repair (GO:0000731)	0.00797518
CLEC7A (Dectin-1) signaling_Homo sapiens_R-HSA-5607764	0.00810141
Downstream TCR signaling_Homo sapiens_R-HSA-202424	0.00810141
Amyloid fiber formation_Homo sapiens_R-HSA-977225	0.00810141
mitochondrial glutamate synthase complex (NADH) (GO:0043294)	0.00815318
3-methyl-2-oxobutanoate dehydrogenase (lipoamide) complex (GO:0017086)	0.00815318
mitochondrial matrix (GO:0005759)	0.00815318
mitochondrial tricarboxylic acid cycle enzyme complex (GO:0030062)	0.00815318
mitochondrial endopeptidase Clp complex (GO:0009841)	0.00815318
mitochondrial processing peptidase complex (GO:0017087)	0.00815318
mitochondrial electron transfer flavoprotein complex (GO:0017133)	0.00815318
mitochondrial pyruvate dehydrogenase (lipoamide) phosphatase complex (GO:0019910)	0.00815318
Ecsit-NDUFAF1 complex (GO:0034985)	0.00815318
mitochondrial pyruvate dehydrogenase complex (GO:0005967)	0.00815318
transcription factor TFTC complex (GO:0033276)	0.00815318
Noc2p-Noc3p complex (GO:0030691)	0.00815318
nuclear pericentric heterochromatin (GO:0031618)	0.00815318
Negative regulation of MAPK pathway_Homo sapiens_R-HSA-5675221	0.00817507
Signaling by Rho GTPases_Homo sapiens_R-HSA-194315	0.00826335
Innate Immune System_Homo sapiens_R-HSA-168249	0.00831819
Interleukin-2 signaling_Homo sapiens_R-HSA-451927	0.00832023
Beta-catenin independent WNT signaling_Homo sapiens_R-HSA-3858494	0.00839039
vascular endothelial growth factor receptor-2 signaling pathway (GO:0036324)	0.00839913
virus maturation (GO:0019075)	0.00839913
viral life cycle (GO:0019058)	0.00839913
viral genome integration into host DNA (GO:0044826)	0.00839913
gamma DNA polymerase complex (GO:0005760)	0.00844786
DNA replication proofreading (GO:0045004)	0.00845882
positive regulation of canonical Wnt signaling pathway involved in heart development (GO:1905068)	0.00845882
positive regulation of canonical Wnt signaling pathway involved in neural crest cell differentiation (GO:0072381)	0.00845882
positive regulation of DNA damage response, signal transduction by p53 class mediator (GO:0043517)	0.00845882
mitotic recombination-dependent replication fork processing (GO:1990426)	0.00845882
base-excision repair, base-free sugar-phosphate removal (GO:0006286)	0.00845882
Frs2-mediated activation_Homo sapiens_R-HSA-170968	0.00847923
vitamin transmembrane transport (GO:0035461)	0.0085671
negative regulation of transcription from RNA polymerase II promoter in response to hypoxia (GO:0061428)	0.00861102
ERAD pathway (GO:0036503)	0.00861102
Degradation of GLI1 by the proteasome_Homo sapiens_R-HSA-5610780	0.00862647
Degradation of GLI2 by the proteasome_Homo sapiens_R-HSA-5610783	0.00862647
GLI3 is processed to GLI3R by the proteasome_Homo sapiens_R-HSA-5610785	0.00862647
Telomere Maintenance_Homo sapiens_R-HSA-157579	0.00862647
apoptotic process involved in heart morphogenesis (GO:0003278)	0.00864778
Toll Like Receptor 4 (TLR4) Cascade_Homo sapiens_R-HSA-166016	0.00866541
Signaling by NOTCH2_Homo sapiens_R-HSA-1980145	0.00867698
enzyme active site formation via O-phospho-L-threonine (GO:0018333)	0.00871023
positive regulation of cytokinesis (GO:0032467)	0.00871023
negative regulation of thioredoxin peroxidase activity by peptidyl-threonine phosphorylation (GO:1903125)	0.00871023
peptidyl-threonine trans-autophosphorylation (GO:1990294)	0.00871023
NLS-bearing protein import into nucleus (GO:0006607)	0.00871023
protein phosphorylation involved in cellular protein catabolic process (GO:1902002)	0.00880248
peptidyl-arginine phosphorylation (GO:0018109)	0.00897476
protein phosphorylation involved in protein localization to spindle microtubule (GO:1990803)	0.00897476
peptidyl-aspartic acid phosphorylation (GO:0018217)	0.00897476
peptidyl-cysteine phosphorylation (GO:0018218)	0.00897476
peptidyl-histidine phosphorylation (GO:0018106)	0.00897476
regulation of translational initiation by eIF2 alpha phosphorylation (GO:0010998)	0.00897476
negative regulation of cell growth (GO:0030308)	0.00899936
positive regulation of phosphorylation of RNA polymerase II C-terminal domain (GO:1901409)	0.00902808
intracellular ATPase-gated chloride channel activity (GO:0005260)	0.00911337
intracellular transport of virus (GO:0075733)	0.00924096
mitotic spindle assembly (GO:0090307)	0.00924096
Prolonged ERK activation events_Homo sapiens_R-HSA-169893	0.00930768
Neurotrophin signaling pathway_Homo sapiens_hsa04722	0.00933143
translation elongation factor activity (GO:0003746)	0.00933172
Gene Silencing by RNA_Homo sapiens_R-HSA-211000	0.00934965
Protein folding_Homo sapiens_R-HSA-391251	0.00934965
inhibitory G-protein coupled receptor phosphorylation (GO:0002030)	0.00941737
actin phosphorylation (GO:0031289)	0.00941737
regulation of apoptotic signaling pathway (GO:2001233)	0.00941737
RHO GTPase Effectors_Homo sapiens_R-HSA-195258	0.00947912
MAP kinase activation in TLR cascade_Homo sapiens_R-HSA-450294	0.00957363
RHO GTPases activate PKNs_Homo sapiens_R-HSA-5625740	0.00957363
stress-activated MAPK cascade (GO:0051403)	0.00957991
protein phosphorylation involved in DNA double-strand break processing (GO:1990802)	0.00961065
regulation of histone ubiquitination (GO:0033182)	0.00961065
positive regulation of axon extension involved in regeneration (GO:0048691)	0.00961065
Signaling by Leptin_Homo sapiens_R-HSA-2586552	0.00967235
mitochondrial DNA repair (GO:0043504)	0.00974466
endoplasmic reticulum stress-induced pre-emptive quality control (GO:0061857)	0.00974466
miRNA export from nucleus (GO:0061716)	0.00974466
activation of protein kinase B activity (GO:0032148)	0.00974466
ubiquitin-calmodulin ligase activity (GO:0050372)	0.00975606
ubiquitin-protein transferase activity (GO:0004842)	0.00975606
microtubule plus-end binding (GO:0051010)	0.00975606
microtubule minus-end binding (GO:0051011)	0.00975606
RNA polymerase II core promoter proximal region sequence-specific DNA binding (GO:0000978)	0.00984228
negative regulation of macrophage derived foam cell differentiation (GO:0010745)	0.0102402
translational readthrough (GO:0006451)	0.0102402
negative regulation of neuron migration (GO:2001223)	0.0103247
negative regulation of cell cycle (GO:0045786)	0.0103247
mutator focus (GO:1990633)	0.0103589
epiboly involved in wound healing (GO:0090505)	0.0103987
wound healing (GO:0042060)	0.0103987
androgen receptor binding (GO:0050681)	0.0104906
Budding and maturation of HIV virion_Homo sapiens_R-HSA-162588	0.0105157
APC-Cdc20 mediated degradation of Nek2A_Homo sapiens_R-HSA-179409	0.0105157
Signaling by FGFR4 in disease_Homo sapiens_R-HSA-5655291	0.0105814
Interleukin-6 signaling_Homo sapiens_R-HSA-1059683	0.0105814
single strand break repair (GO:0000012)	0.0105823
Interleukin receptor SHC signaling_Homo sapiens_R-HSA-912526	0.0106284
TP53 Regulates Transcription of DNA Repair Genes_Homo sapiens_R-HSA-6796648	0.0106284
positive regulation of peptidyl-tyrosine phosphorylation (GO:0050731)	0.0107587
negative regulation of direction of cell growth (GO:0061391)	0.0108977
negative regulation of pseudohyphal growth (GO:2000221)	0.0108977
heart formation (GO:0060914)	0.0108977
positive regulation of catenin import into nucleus (GO:0035413)	0.0108977
positive regulation of oxidative stress-induced neuron intrinsic apoptotic signaling pathway (GO:1903378)	0.0108977
oncogene-induced cell senescence (GO:0090402)	0.0108977
response to manganese-induced endoplasmic reticulum stress (GO:1990737)	0.0109521
endothelial cell differentiation (GO:0045446)	0.0109521
plasma membrane repair (GO:0001778)	0.0112691
adherens junction organization (GO:0034332)	0.0112691
glycolytic process (GO:0006096)	0.0112691
transcription-coupled nucleotide-excision repair (GO:0006283)	0.0112698
Toll Like Receptor 5 (TLR5) Cascade_Homo sapiens_R-HSA-168176	0.011272
Toll Like Receptor 10 (TLR10) Cascade_Homo sapiens_R-HSA-168142	0.011272
MyD88 cascade initiated on plasma membrane_Homo sapiens_R-HSA-975871	0.011272
Global Genome Nucleotide Excision Repair (GG-NER)_Homo sapiens_R-HSA-5696399	0.011272
viral release from host cell (GO:0019076)	0.0114023
positive regulation of endothelial cell chemotaxis by VEGF-activated vascular endothelial growth factor receptor signaling pathway (GO:0038033)	0.0114023
canonical Wnt signaling pathway involved in positive regulation of epithelial to mesenchymal transition (GO:0044334)	0.0114706
TRAF6 Mediated Induction of proinflammatory cytokines_Homo sapiens_R-HSA-168180	0.0116007
ISG15 antiviral mechanism_Homo sapiens_R-HSA-1169408	0.0116007
Antiviral mechanism by IFN-stimulated genes_Homo sapiens_R-HSA-1169410	0.0116007
TP53 Regulates Transcription of Genes Involved in G2 Cell Cycle Arrest_Homo sapiens_R-HSA-6804114	0.0116007
HSF1-dependent transactivation_Homo sapiens_R-HSA-3371571	0.0117074
regulation of neuron apoptotic process (GO:0043523)	0.011711
SHC1 events in EGFR signaling_Homo sapiens_R-HSA-180336	0.011754
SHC1 events in ERBB4 signaling_Homo sapiens_R-HSA-1250347	0.011754
SOS-mediated signalling_Homo sapiens_R-HSA-112412	0.011754
RAF/MAP kinase cascade_Homo sapiens_R-HSA-5673001	0.011754
GRB2 events in EGFR signaling_Homo sapiens_R-HSA-179812	0.011754
regulation of apoptosis by sphingosine-1-phosphate signaling pathway (GO:0003377)	0.0117745
ubiquitin conjugating enzyme activity (GO:0061631)	0.0117752
ubiquitin-specific protease binding (GO:1990381)	0.0117752
protein phosphorylation involved in double-strand break repair via nonhomologous end joining (GO:1990804)	0.0118026
negative regulation of unidimensional cell growth (GO:0051511)	0.0118083
negative regulation of chondrocyte hypertrophy (GO:1903042)	0.0118083
positive regulation of Wnt signaling pathway by BMP signaling pathway (GO:0060804)	0.0118083
BMP signaling pathway (GO:0030509)	0.0119414
transcriptional start site selection at RNA polymerase II promoter (GO:0001174)	0.0119884
transcriptional open complex formation at RNA polymerase II promoter (GO:0001113)	0.0119884
hemangioblast cell differentiation (GO:0060217)	0.0119884
epithelial to mesenchymal transition involved in coronary vasculature morphogenesis (GO:0003201)	0.0119884
immunoglobulin V(D)J recombination (GO:0033152)	0.0119884
negative regulation of gliogenesis (GO:0014014)	0.0119884
negative regulation of ERAD pathway (GO:1904293)	0.0119884
ATP-dependent peptidase activity (GO:0004176)	0.0120318
wound healing involved in inflammatory response (GO:0002246)	0.0120694
negative regulation of focal adhesion assembly (GO:0051895)	0.0120694
negative regulation of dendrite extension (GO:1903860)	0.0120908
TRAF6 mediated induction of NFkB and MAP kinases upon TLR7/8 or 9 activation_Homo sapiens_R-HSA-975138	0.012091
NIK/NF-kappaB signaling (GO:0038061)	0.0121248
gluconeogenesis (GO:0006094)	0.0121248
Rho protein signal transduction (GO:0007266)	0.0121319
right ventricular cardiac muscle tissue morphogenesis (GO:0003221)	0.0121319
positive regulation of transcription regulatory region DNA binding (GO:2000679)	0.0121319
positive regulation of superoxide anion generation (GO:0032930)	0.0121319
regulation of DNA-templated transcription, initiation (GO:2000142)	0.0121607
FRS-mediated FGFR3 signaling_Homo sapiens_R-HSA-5654706	0.0122528
FRS-mediated FGFR1 signaling_Homo sapiens_R-HSA-5654693	0.0122528
FRS-mediated FGFR4 signaling_Homo sapiens_R-HSA-5654712	0.0122528
FRS-mediated FGFR2 signaling_Homo sapiens_R-HSA-5654700	0.0122528
Platelet degranulation_Homo sapiens_R-HSA-114608	0.0123024
endocardial cushion development (GO:0003197)	0.012324
rRNA export from nucleus (GO:0006407)	0.012324
BMP signaling pathway involved in growth plate cartilage chondrocyte development (GO:0003434)	0.012324
BMP signaling pathway involved in heart development (GO:0061312)	0.012324
BMP signaling pathway involved in heart induction (GO:0003130)	0.012324
BMP signaling pathway involved in determination of left/right symmetry (GO:0003154)	0.012324
specification of ureteric bud anterior/posterior symmetry by BMP signaling pathway (GO:0072101)	0.012324
BMP signaling pathway involved in Malpighian tubule cell chemotaxis (GO:0061353)	0.012324
negative regulation of branch elongation involved in ureteric bud branching by BMP signaling pathway (GO:0072097)	0.012324
BMP signaling pathway involved in forebrain neuron fate commitment (GO:0022024)	0.012324
BMP signaling pathway involved in renal system segmentation (GO:0061151)	0.012324
apoptotic mitochondrial changes (GO:0008637)	0.0123906
PTK6 Regulates Cell Cycle_Homo sapiens_R-HSA-8849470	0.0124085
Formation of TC-NER Pre-Incision Complex_Homo sapiens_R-HSA-6781823	0.0124335
XBP1(S) activates chaperone genes_Homo sapiens_R-HSA-381038	0.0124335
Assembly of the primary cilium_Homo sapiens_R-HSA-5617833	0.0124338
negative regulation of root hair elongation (GO:1902891)	0.0125467
RNA polymerase II transcriptional preinitiation complex assembly (GO:0051123)	0.01255
regulation of chromatin-mediated maintenance of transcription (GO:1904499)	0.0125529
base-excision repair, AP site formation (GO:0006285)	0.0125529
regulation of protein ubiquitination involved in ubiquitin-dependent protein catabolic process (GO:2000058)	0.0125529
positive regulation of RNA polymerase II regulatory region sequence-specific DNA binding (GO:1905636)	0.0125529
chromosome passenger complex localization to kinetochore (GO:0072356)	0.0125529
positive regulation of cellular senescence (GO:2000774)	0.0125529
Asymmetric localization of PCP proteins_Homo sapiens_R-HSA-4608870	0.0125636
Signaling by FGFR in disease_Homo sapiens_R-HSA-1226099	0.0125636
IGF1R signaling cascade_Homo sapiens_R-HSA-2428924	0.0125812
Signaling by Type 1 Insulin-like Growth Factor 1 Receptor (IGF1R)_Homo sapiens_R-HSA-2404192	0.0125812
IRS-related events triggered by IGF1R_Homo sapiens_R-HSA-2428928	0.0125812
negative regulation of axon extension (GO:0030517)	0.0128243
Toll-Like Receptors Cascades_Homo sapiens_R-HSA-168898	0.0128276
EPH-Ephrin signaling_Homo sapiens_R-HSA-2682334	0.0128873
Chaperonin-mediated protein folding_Homo sapiens_R-HSA-390466	0.0128873
Transcriptional activity of SMAD2/SMAD3:SMAD4 heterotrimer_Homo sapiens_R-HSA-2173793	0.0128873
SIRT1 negatively regulates rRNA Expression_Homo sapiens_R-HSA-427359	0.0128873
Resolution of Abasic Sites (AP sites)_Homo sapiens_R-HSA-73933	0.0128873
Base Excision Repair_Homo sapiens_R-HSA-73884	0.0128873
FCERI mediated MAPK activation_Homo sapiens_R-HSA-2871796	0.0129326
regulation of cysteine-type endopeptidase activity involved in apoptotic process (GO:0043281)	0.0130138
negative regulation of stem cell differentiation (GO:2000737)	0.0132667
stress-induced premature senescence (GO:0090400)	0.0132667
Signalling to p38 via RIT and RIN_Homo sapiens_R-HSA-187706	0.0135326
ARMS-mediated activation_Homo sapiens_R-HSA-170984	0.0135326
The citric acid (TCA) cycle and respiratory electron transport_Homo sapiens_R-HSA-1428517	0.0135326
TCR signaling_Homo sapiens_R-HSA-202403	0.0135326
HDR through Homologous Recombination (HRR)_Homo sapiens_R-HSA-5685942	0.0135326
PCNA-Dependent Long Patch Base Excision Repair_Homo sapiens_R-HSA-5651801	0.0135326
Measles_Homo sapiens_hsa05162	0.0135389
MyD88 dependent cascade initiated on endosome_Homo sapiens_R-HSA-975155	0.0135782
Toll Like Receptor 7/8 (TLR7/8) Cascade_Homo sapiens_R-HSA-168181	0.0135782
positive regulation of neuron apoptotic process (GO:0043525)	0.01366
translesion synthesis (GO:0019985)	0.01366
VEGF signaling pathway_Homo sapiens_hsa04370	0.0136978
L1CAM interactions_Homo sapiens_R-HSA-373760	0.0137266
EGFR downregulation_Homo sapiens_R-HSA-182971	0.0137266
RORA activates gene expression_Homo sapiens_R-HSA-1368082	0.0137266
endocardial cushion morphogenesis (GO:0003203)	0.0138324
embryonic heart tube morphogenesis (GO:0003143)	0.0138324
ERBB2-ERBB4 signaling pathway (GO:0038135)	0.0138324
positive regulation of DNA repair (GO:0045739)	0.0138324
angiogenesis involved in wound healing (GO:0060055)	0.0138324
beta-tubulin binding (GO:0048487)	0.0139828
regulation of DNA-templated transcription in response to stress (GO:0043620)	0.0140361
regulation of chromatin silencing (GO:0031935)	0.0140361
mitotic cytokinesis checkpoint (GO:0044878)	0.0140832
mitotic G2 cell size control checkpoint (GO:0031569)	0.0140832
Ubiquitin mediated proteolysis_Homo sapiens_hsa04120	0.01413
positive regulation of spinal cord association neuron differentiation by negative regulation of canonical Wnt signaling pathway (GO:1902844)	0.0143181
positive regulation of cell cycle arrest (GO:0071158)	0.0143181
rescue of stalled ribosome (GO:0072344)	0.0143181
negative regulation of protein ubiquitination involved in ubiquitin-dependent protein catabolic process (GO:2000059)	0.0143515
thyroid hormone receptor binding (GO:0046966)	0.0143516
histone-serine phosphorylation (GO:0035404)	0.0143685
transmembrane transport (GO:0055085)	0.0143685
nucleotide transmembrane transport (GO:1901679)	0.0143685
vacuolar transmembrane transport (GO:0034486)	0.0143685
pyrimidine-containing compound transmembrane transport (GO:0072531)	0.0143685
import across plasma membrane (GO:0098739)	0.0143685
purine-containing compound transmembrane transport (GO:0072530)	0.0143685
polyamine transmembrane transport (GO:1902047)	0.0143685
urea transmembrane transport (GO:0071918)	0.0143685
sulfathiazole transmembrane transport (GO:1902599)	0.0143685
hydrogen peroxide transmembrane transport (GO:0080170)	0.0143685
phytochelatin transmembrane transport (GO:0071994)	0.0143685
organic acid transmembrane transport (GO:1903825)	0.0143685
()-abscisic acid D-glucopyranosyl ester transmembrane transport (GO:1902418)	0.0143685
peptide pheromone export by transmembrane transport (GO:0090539)	0.0143685
purine nucleotide-sugar transmembrane transport (GO:0090480)	0.0143685
triose phosphate transmembrane transport (GO:0035436)	0.0143685
5-amino-1-ribofuranosylimidazole-4-carboxamide transmembrane transport (GO:1903088)	0.0143685
Endometrial cancer_Homo sapiens_hsa05213	0.0144887
adult heart development (GO:0007512)	0.0145082
activation of protein kinase activity (GO:0032147)	0.0145633
negative regulation of protein phosphorylation (GO:0001933)	0.014698
virion assembly (GO:0019068)	0.014698
BMP signaling pathway involved in nephric duct formation (GO:0071893)	0.014698
BMP signaling pathway involved in spinal cord dorsal/ventral patterning (GO:0021919)	0.014698
transcription factor TFIIE complex (GO:0005673)	0.0147376
U12-type precatalytic spliceosome (GO:0071016)	0.0147376
stress fiber (GO:0001725)	0.0147376
Regulation of cholesterol biosynthesis by SREBP (SREBF)_Homo sapiens_R-HSA-1655829	0.0149256
IRE1alpha activates chaperones_Homo sapiens_R-HSA-381070	0.0149256
late endosome (GO:0005770)	0.0151291
U2-type prespliceosome (GO:0071004)	0.0152831
ATP hydrolysis coupled transmembrane transport (GO:0090662)	0.0153508
oligopeptide transmembrane transport (GO:0035672)	0.0153508
carbohydrate transmembrane transport (GO:0034219)	0.0153508
sterol transmembrane transport (GO:0035382)	0.0153508
S-adenosyl-L-methionine transmembrane transport (GO:1901962)	0.0153508
reduced folate transmembrane transport (GO:0098838)	0.0153508
autoinducer AI-2 transmembrane transport (GO:1905887)	0.0153508
microtubule lateral binding (GO:0099609)	0.0153823
double-stranded DNA-dependent ATPase activity (GO:0033676)	0.0153823
cohesin ATPase activity (GO:0061775)	0.0153823
protein-DNA loading ATPase activity (GO:0033170)	0.0153823
GTPase binding (GO:0051020)	0.0153823
transcriptional activator activity, RNA polymerase II transcription factor binding (GO:0001190)	0.0153823
Hypertrophic cardiomyopathy (HCM)_Homo sapiens_hsa05410	0.0154797
pre-mRNA cleavage required for polyadenylation (GO:0098789)	0.0155098
mitotic G2/M transition checkpoint (GO:0044818)	0.0155098
regulation of DNA-templated transcription, elongation (GO:0032784)	0.0156626
regulation of transcription from RNA polymerase III promoter (GO:0006359)	0.0156626
regulation of glial cell apoptotic process (GO:0034350)	0.0156626
regulation of apoptotic process involved in development (GO:1904748)	0.0156626
regulation of myeloid cell apoptotic process (GO:0033032)	0.0156626
regulation of apoptotic process (GO:0042981)	0.0156626
regulation of fat cell apoptotic process (GO:1904649)	0.0156626
regulation of apoptotic process in bone marrow (GO:0071865)	0.0156626
modulation of apoptotic process in other organism (GO:0044532)	0.0156626
regulation of epithelial cell apoptotic process (GO:1904035)	0.0156626
regulation of leukocyte apoptotic process (GO:2000106)	0.0156626
regulation of myofibroblast cell apoptotic process (GO:1904520)	0.0156626
regulation of mesenchymal cell apoptotic process (GO:2001053)	0.0156626
regulation of compound eye retinal cell apoptotic process (GO:1901692)	0.0156626
regulation of muscle cell apoptotic process (GO:0010660)	0.0156626
fibroblast growth factor receptor signaling pathway involved in heart induction (GO:0003135)	0.0156626
fibroblast growth factor receptor signaling pathway involved in orbitofrontal cortex development (GO:0035607)	0.0156626
fibroblast growth factor receptor signaling pathway involved in mammary gland specification (GO:0060595)	0.0156626
fibroblast growth factor receptor signaling pathway involved in forebrain neuron fate commitment (GO:0021899)	0.0156626
fibroblast growth factor receptor signaling pathway involved in lung induction (GO:0060499)	0.0156626
fibroblast growth factor receptor signaling pathway involved in spinal cord anterior/posterior pattern formation (GO:0021907)	0.0156626
fibroblast growth factor receptor signaling pathway involved in heart development (GO:0061313)	0.0156626
fibroblast growth factor receptor signaling pathway involved in somitogenesis (GO:0090243)	0.0156626
STAT protein import into nucleus (GO:0007262)	0.0156626
signal transduction involved in mitotic G2 DNA damage checkpoint (GO:0072434)	0.0156626
IRES-dependent viral translational initiation (GO:0075522)	0.0156626
response to interleukin-1 (GO:0070555)	0.0156626
photosynthetic phosphorylation (GO:0009777)	0.0156626
base-excision repair, gap-filling (GO:0006287)	0.0156626
extrinsic apoptotic signaling pathway in absence of ligand (GO:0097192)	0.0156626
ERBB2-ERBB3 signaling pathway (GO:0038133)	0.0156626
glycolytic fermentation (GO:0019660)	0.0156626
cytoplasmic sequestering of protein involved in G2 DNA damage checkpoint (GO:1905482)	0.0156626
signal transduction involved in G2 DNA damage checkpoint (GO:0072425)	0.0156626
regulation of kinetochore assembly (GO:0090234)	0.0156626
cytoplasmic sequestering of transcription factor (GO:0042994)	0.0156626
induction of positive chemotaxis (GO:0050930)	0.0156626
miRNA catabolic process (GO:0010587)	0.0156626
Negative epigenetic regulation of rRNA expression_Homo sapiens_R-HSA-5250941	0.0157589
siderophore transmembrane transport (GO:0044718)	0.015889
endodermal cell fate commitment (GO:0001711)	0.0161514
positive regulation of peptidyl-threonine phosphorylation (GO:0010800)	0.0162428
regulation of execution phase of apoptosis (GO:1900117)	0.0163046
regulation of apoptosis involved in tissue homeostasis (GO:0060785)	0.0163046
regulation of anoikis (GO:2000209)	0.0163046
regulation of fibroblast apoptotic process (GO:2000269)	0.0163046
negative regulation of collateral sprouting (GO:0048671)	0.0163046
endocardial cushion to mesenchymal transition (GO:0090500)	0.0163046
negative regulation of methylation-dependent chromatin silencing (GO:0090310)	0.0163046
microtubule anchoring at microtubule organizing center (GO:0072393)	0.0163046
positive regulation of mesenchymal cell proliferation involved in lung development (GO:2000792)	0.0163046
positive regulation of metanephric cap mesenchymal cell proliferation (GO:0090096)	0.0163046
L-serine biosynthetic process (GO:0006564)	0.0163046
cellular response to hydroxyurea (GO:0072711)	0.0163046
bone trabecula formation (GO:0060346)	0.0163046
Extension of Telomeres_Homo sapiens_R-HSA-180786	0.0164374
centriole (GO:0005814)	0.0165178
Metabolism of carbohydrates_Homo sapiens_R-HSA-71387	0.0165721
chromosome, centromeric region (GO:0000775)	0.0166813
chromosome, centromeric outer repeat region (GO:0034507)	0.0166813
carbon dioxide transmembrane transport (GO:0035378)	0.0168656
heme transmembrane transport (GO:0035351)	0.0168656
nucleoside transmembrane transport (GO:1901642)	0.0168656
peptidyl-tyrosine phosphorylation (GO:0018108)	0.0169266
negative regulation of G1/S transition of mitotic cell cycle by transcription from RNA polymerase II promoter (GO:0100052)	0.0169302
Apoptotic cleavage of cellular proteins_Homo sapiens_R-HSA-111465	0.016977
fibroblast growth factor receptor signaling pathway involved in ureteric bud formation (GO:2000699)	0.0170366
fibroblast growth factor receptor signaling pathway involved in negative regulation of apoptotic process in bone marrow (GO:0035602)	0.0170366
fibroblast growth factor receptor signaling pathway involved in positive regulation of cell proliferation in bone marrow (GO:0035604)	0.0170366
fibroblast growth factor receptor signaling pathway involved in forebrain neuroblast division (GO:0021875)	0.0170366
BMP signaling pathway involved in mesodermal cell fate specification (GO:0060803)	0.0170366
Response to elevated platelet cytosolic Ca2+_Homo sapiens_R-HSA-76005	0.0170699
positive regulation of osteoblast differentiation (GO:0045669)	0.0171243
mRNA-binding (hnRNP) protein import into nucleus (GO:0006609)	0.0173375
protein import into nucleus, substrate release (GO:0000061)	0.0173375
steroid hormone receptor import into nucleus (GO:0002146)	0.0173375
RNA polymerase II complex import to nucleus (GO:0044376)	0.0173537
nucleotide-excision repair, preincision complex assembly (GO:0006294)	0.0173537
regulation of transcription from RNA polymerase II promoter (GO:0006357)	0.0174278
regulation of transcription by carbon monoxide (GO:0070028)	0.0174278
regulation of transcription from RNA polymerase V promoter (GO:1904279)	0.0174278
regulation of transcription during mitotic cell cycle (GO:0045896)	0.0174278
regulation of transcription by pheromones (GO:0009373)	0.0174278
regulation of transcription by galactose (GO:0000409)	0.0174278
chromatin organization involved in regulation of transcription (GO:0034401)	0.0174278
regulation of mating-type specific transcription, DNA-templated (GO:0007532)	0.0174278
regulation of antisense RNA transcription (GO:0060194)	0.0174278
regulation of transcription from mitochondrial promoter (GO:1903108)	0.0174278
holo TFIIH complex (GO:0005675)	0.0174664
rDNA heterochromatin (GO:0033553)	0.0174664
Toll Like Receptor 9 (TLR9) Cascade_Homo sapiens_R-HSA-168138	0.0175197
microtubule cytoskeleton (GO:0015630)	0.0175217
Assembly Of The HIV Virion_Homo sapiens_R-HSA-175474	0.0175275
TP53 Regulates Transcription of Genes Involved in G1 Cell Cycle Arrest_Homo sapiens_R-HSA-6804116	0.0175275
Mitotic Telophase/Cytokinesis_Homo sapiens_R-HSA-68884	0.0175275
Activation of DNA fragmentation factor_Homo sapiens_R-HSA-211227	0.0175275
Apoptosis induced DNA fragmentation_Homo sapiens_R-HSA-140342	0.0175275
U12-type catalytic step 2 spliceosome (GO:0071018)	0.017806
U12-type catalytic step 1 spliceosome (GO:0071017)	0.017806
IRS-mediated signalling_Homo sapiens_R-HSA-112399	0.0178169
embryonic heart tube anterior/posterior pattern specification (GO:0035054)	0.0179365
regulation of transcription by glucose (GO:0046015)	0.0180925
regulation of DNA-templated transcription, termination (GO:0031554)	0.0180925
vascular endothelial growth factor receptor signaling pathway (GO:0048010)	0.0182841
Meiotic synapsis_Homo sapiens_R-HSA-1221632	0.018384
transcription factor TFIIF complex (GO:0005674)	0.0184714
POLB-Dependent Long Patch Base Excision Repair_Homo sapiens_R-HSA-110362	0.0184775
Nectin/Necl trans heterodimerization_Homo sapiens_R-HSA-420597	0.0184775
COPI-mediated anterograde transport_Homo sapiens_R-HSA-6807878	0.0185093
positive regulation of axon extension (GO:0045773)	0.0185105
cell migration involved in heart development (GO:0060973)	0.0185105
cell surface receptor signaling pathway involved in heart development (GO:0061311)	0.0185105
larval heart development (GO:0007508)	0.0185105
heart development (GO:0007507)	0.0185105
fibroblast growth factor receptor signaling pathway involved in neural plate anterior/posterior pattern formation (GO:0060825)	0.0185105
negative regulation of cell cycle checkpoint (GO:1901977)	0.0185105
positive regulation of cohesin loading (GO:1905309)	0.0185105
clearance of cells from fusion plate by epithelial to mesenchymal transition (GO:0060886)	0.0185263
epicardial cell to mesenchymal cell transition (GO:0003347)	0.0185263
positive regulation of intrinsic apoptotic signaling pathway by p53 class mediator (GO:1902255)	0.0185263
negative regulation of sprouting of injured axon (GO:0048688)	0.0185366
transcription corepressor activity (GO:0003714)	0.0187488
Activation of BH3-only proteins_Homo sapiens_R-HSA-114452	0.0189701
DNA Damage Recognition in GG-NER_Homo sapiens_R-HSA-5696394	0.0190342
MAP2K and MAPK activation_Homo sapiens_R-HSA-5674135	0.0190342
Activated TLR4 signalling_Homo sapiens_R-HSA-166054	0.0192788
Signaling pathways regulating pluripotency of stem cells_Homo sapiens_hsa04550	0.0194111
Phagosome_Homo sapiens_hsa04145	0.0194111
Transport of Mature mRNA derived from an Intron-Containing Transcript_Homo sapiens_R-HSA-159236	0.0194757
histone H2A SQE motif phosphorylation (GO:1990853)	0.0195305
enzyme active site formation via O-phospho-L-serine (GO:0018331)	0.0195305
ERBB2 signaling pathway (GO:0038128)	0.0196028
splicing factor protein import into nucleus (GO:0035048)	0.0196028
catenin import into nucleus (GO:0035411)	0.0196028
proteasome core complex import into nucleus (GO:1990236)	0.0196028
negative regulation of ubiquitin-protein transferase activity (GO:0051444)	0.0196028
positive regulation of attachment of spindle microtubules to kinetochore (GO:0051987)	0.0196028
mesodermal cell differentiation (GO:0048333)	0.0196028
primary miRNA processing (GO:0031053)	0.0196028
mitotic nuclear envelope reassembly (GO:0007084)	0.0196028
negative regulation of transcription factor catabolic process (GO:1901484)	0.0196028
negative regulation of anaphase-promoting complex-dependent catabolic process (GO:1905785)	0.0196028
DNA replication_Homo sapiens_hsa03030	0.0196543
Signal transduction by L1_Homo sapiens_R-HSA-445144	0.0198391
VxPx cargo-targeting to cilium_Homo sapiens_R-HSA-5620916	0.0198391
carbon catabolite regulation of transcription (GO:0045990)	0.0198439
nitrogen catabolite regulation of transcription (GO:0090293)	0.0198439
Insulin receptor signalling cascade_Homo sapiens_R-HSA-74751	0.0198979
coronary vasculature development (GO:0060976)	0.0201406
cardiocyte differentiation (GO:0035051)	0.0201406
cardiac skeleton development (GO:0003204)	0.0201406
transcription factor TFIID complex (GO:0005669)	0.0203642
response to endoplasmic reticulum stress (GO:0034976)	0.0204039
cytoplasmic microtubule (GO:0005881)	0.0204219
intermediate filament cytoskeleton (GO:0045111)	0.0207688
U12-type prespliceosome (GO:0071015)	0.0208148
U12-type post-spliceosomal complex (GO:0071022)	0.0208148
gamma-tubulin binding (GO:0043015)	0.0212045
peptidyl-threonine phosphorylation (GO:0018107)	0.021307
Loss of proteins required for interphase microtubule organizationﾠfrom the centrosome_Homo sapiens_R-HSA-380284	0.0213359
Loss of Nlp from mitotic centrosomes_Homo sapiens_R-HSA-380259	0.0213359
regulation of transcription from RNA polymerase I promoter (GO:0006356)	0.0213588
tubulin binding (GO:0015631)	0.0213961
P granule (GO:0043186)	0.0214878
COPII vesicle uncoating (GO:0090112)	0.0215133
negative regulation of cell growth involved in cardiac muscle cell development (GO:0061052)	0.0216031
positive regulation of autophagosome maturation (GO:1901098)	0.021751
negative regulation of meiotic cell cycle (GO:0051447)	0.021751
Activated NOTCH1 Transmits Signal to the Nucleus_Homo sapiens_R-HSA-2122948	0.0219465
Termination of translesion DNA synthesis_Homo sapiens_R-HSA-5656169	0.0219465
DNA polymerase binding (GO:0070182)	0.0220701
One carbon pool by folate_Homo sapiens_hsa00670	0.022239
platelet degranulation (GO:0002576)	0.0223161
Transport to the Golgi and subsequent modification_Homo sapiens_R-HSA-948021	0.022326
Early Phase of HIV Life Cycle_Homo sapiens_R-HSA-162594	0.0223298
positive regulation of erythrocyte differentiation (GO:0045648)	0.0223477
positive regulation of mRNA splicing, via spliceosome (GO:0048026)	0.0223477
positive regulation of transcription factor import into nucleus (GO:0042993)	0.0223477
RNA splicing, via transesterification reactions with bulged adenosine as nucleophile (GO:0000377)	0.0223477
RNA splicing, via transesterification reactions with guanosine as nucleophile (GO:0000376)	0.0223477
Mitochondrial biogenesis_Homo sapiens_R-HSA-1592230	0.0223988
dephosphorylation of RNA polymerase II C-terminal domain (GO:0070940)	0.0224394
positive regulation of ubiquitin-protein ligase activity involved in meiotic cell cycle (GO:0051441)	0.0224895
tricuspid valve morphogenesis (GO:0003186)	0.0224895
tetrahydrofolate interconversion (GO:0035999)	0.0224895
negative regulation of endothelial cell-matrix adhesion via fibronectin (GO:1904905)	0.0224895
positive regulation of mesenchymal cell proliferation involved in ureter development (GO:2000729)	0.0224895
respiratory basal cell differentiation (GO:1902691)	0.0226581
ncRNA export from nucleus (GO:0097064)	0.0226581
lung epithelial cell differentiation (GO:0060487)	0.0226581
DNA topoisomerase type II (ATP-hydrolyzing) activity (GO:0003918)	0.0226733
histone dephosphorylation (GO:0016576)	0.0228611
RNA polymerase II transcriptional activator activity, metal ion regulated core promoter proximal region sequence-specific binding (GO:0001213)	0.0230993
endoplasmic reticulum-Golgi intermediate compartment (GO:0005793)	0.0233283
Jak-STAT signaling pathway_Homo sapiens_hsa04630	0.0236593
Amoebiasis_Homo sapiens_hsa05146	0.0236593
Bacterial invasion of epithelial cells_Homo sapiens_hsa05100	0.0236593
Acute myeloid leukemia_Homo sapiens_hsa05221	0.0236593
Endocrine and other factor-regulated calcium reabsorption_Homo sapiens_hsa04961	0.0236593
Nephrin interactions_Homo sapiens_R-HSA-373753	0.0238582
Post-chaperonin tubulin folding pathway_Homo sapiens_R-HSA-389977	0.0238582
enhancer sequence-specific DNA binding (GO:0001158)	0.0244022
cellular response to gamma radiation (GO:0071480)	0.0247199
global genome nucleotide-excision repair (GO:0070911)	0.0247199
Platelet activation, signaling and aggregation_Homo sapiens_R-HSA-76002	0.0248905
outflow tract septum morphogenesis (GO:0003148)	0.0250484
autophagosome organization (GO:1905037)	0.0250704
Glucagon signaling pathway_Homo sapiens_hsa04922	0.0251039
Dilated cardiomyopathy_Homo sapiens_hsa05414	0.0251039
Fatty acid metabolism_Homo sapiens_hsa01212	0.0251039
positive regulation of epithelial cell proliferation involved in wound healing (GO:0060054)	0.0251731
regulation of translation in response to endoplasmic reticulum stress (GO:0036490)	0.0253057
snRNA export from nucleus (GO:0006408)	0.0253057
epithelial to mesenchymal transition (GO:0001837)	0.0253057
positive regulation of endocardial cushion to mesenchymal transition (GO:0140051)	0.0253057
signal transduction involved in DNA damage checkpoint (GO:0072422)	0.0253057
negative regulation of protein polyubiquitination (GO:1902915)	0.0253057
negative regulation of protein monoubiquitination (GO:1902526)	0.0253057
serine phosphorylation of STAT protein (GO:0042501)	0.0253108
drug transmembrane transport (GO:0006855)	0.0259255
COPII-coated vesicle budding (GO:0090114)	0.0259255
regulation of transcription from RNA polymerase II promoter involved in heart development (GO:1901213)	0.0263638
pericardium development (GO:0060039)	0.0263859
viral genome replication (GO:0019079)	0.0263859
peptidyl-histidine dephosphorylation (GO:0035971)	0.0263859
peptidyl-N-phospho-arginine dephosphorylation (GO:0098628)	0.0263859
ruffle membrane (GO:0032587)	0.0264258
positive regulation of STAT protein import into nucleus (GO:2000366)	0.0266394
regulation of ripoptosome assembly involved in necroptotic process (GO:1902442)	0.0266394
DNA biosynthetic process (GO:0071897)	0.0266394
pharyngeal arch artery morphogenesis (GO:0061626)	0.0266394
positive regulation of telomere capping (GO:1904355)	0.0266394
positive regulation of hemocyte differentiation (GO:0045612)	0.0266394
p38MAPK cascade (GO:0038066)	0.0266394
Downregulation of ERBB4 signaling_Homo sapiens_R-HSA-1253288	0.0267324
Activation of PUMA and translocation to mitochondria_Homo sapiens_R-HSA-139915	0.0267324
NR1D1 (REV-ERBA) represses gene expression_Homo sapiens_R-HSA-1368071	0.0267324
Synthesis of diphthamide-EEF2_Homo sapiens_R-HSA-5358493	0.0267324
steroid receptor RNA activator RNA binding (GO:0002153)	0.0267667
poly-purine tract binding (GO:0070717)	0.0267667
ATP-dependent DNA/RNA helicase activity (GO:0033680)	0.0267667
protein localization to chromosome, centromeric region (GO:0071459)	0.0267952
negative regulation of DNA recombination at centromere (GO:0061808)	0.0267952
negative regulation of low-density lipoprotein particle receptor biosynthetic process (GO:0045715)	0.0267952
inactivation of recombination (HML) (GO:0007537)	0.0267952
negative regulation of single-strand break repair via homologous recombination (GO:1903111)	0.0267952
transcription initiation from RNA polymerase III type 2 promoter (GO:0001023)	0.0267952
regulation of apoptotic cell clearance (GO:2000425)	0.0267952
RNA polymerase III transcriptional preinitiation complex assembly (GO:0070898)	0.0267952
regulation of phagocytosis, engulfment (GO:0060099)	0.0267952
negative regulation of strand invasion (GO:0060543)	0.0267952
negative regulation of intracellular lipid transport (GO:0032378)	0.0267952
negative regulation of reciprocal meiotic recombination (GO:0045128)	0.0267952
regulation of keratinocyte differentiation (GO:0045616)	0.0267952
pericentric heterochromatin assembly (GO:0031508)	0.0267952
regulation of cornification (GO:1905715)	0.0267952
negative regulation of Schwann cell proliferation (GO:0010626)	0.0267952
regulation of type B pancreatic cell development (GO:2000074)	0.0267952
modulation of phagocytosis in other organism involved in symbiotic interaction (GO:0052231)	0.0267952
negative regulation of pre-miRNA processing (GO:2000632)	0.0267952
establishment of mitotic spindle localization (GO:0040001)	0.0267952
macrophage derived foam cell differentiation (GO:0010742)	0.0267952
regulation of organelle assembly (GO:1902115)	0.0267952
negative regulation of I-kappaB phosphorylation (GO:1903720)	0.0268809
RNA export from nucleus (GO:0006405)	0.0268809
negative regulation of alkaline phosphatase activity (GO:0010693)	0.0268991
DNA replication-dependent nucleosome assembly (GO:0006335)	0.0268991
perinuclear theca (GO:0033011)	0.0271458
strand displacement (GO:0000732)	0.0273828
Elastic fibre formation_Homo sapiens_R-HSA-1566948	0.0275725
Condensation of Prophase Chromosomes_Homo sapiens_R-HSA-2299718	0.0275725
Host Interactions with Influenza Factors_Homo sapiens_R-HSA-168253	0.0275725
AURKA Activation by TPX2_Homo sapiens_R-HSA-8854518	0.0275773
Nuclear Envelope Breakdown_Homo sapiens_R-HSA-2980766	0.0275773
Nuclear Receptor transcription pathway_Homo sapiens_R-HSA-383280	0.0275773
Cargo trafficking to the periciliary membrane_Homo sapiens_R-HSA-5620920	0.0275773
Fatty acid, triacylglycerol, and ketone body metabolism_Homo sapiens_R-HSA-535734	0.0278342
Glycogen synthesis_Homo sapiens_R-HSA-3322077	0.0278342
Depolymerisation of the Nuclear Lamina_Homo sapiens_R-HSA-4419969	0.0278342
Regulation of TP53 Activity through Acetylation_Homo sapiens_R-HSA-6804758	0.027956
regulation of mRNA export from nucleus (GO:0010793)	0.0281606
positive regulation of posterior neural plate formation by fibroblast growth factor receptor signaling pathway (GO:0060787)	0.0281606
regulation of translational initiation by eIF2 alpha dephosphorylation (GO:0036496)	0.0281606
GTPase motor activity (GO:0061791)	0.0284015
proteasome-activating ATPase activity (GO:0036402)	0.0284015
ER to Golgi vesicle-mediated transport (GO:0006888)	0.0286
embryonic heart tube development (GO:0035050)	0.0286
positive regulation of JUN kinase activity (GO:0043507)	0.0286
carbohydrate phosphorylation (GO:0046835)	0.0286
positive regulation of telomerase RNA reverse transcriptase activity (GO:1905663)	0.0286
regulation of translation (GO:0006417)	0.0286
negative regulation of histone ubiquitination (GO:0033183)	0.0286
positive regulation of protein kinase activity (GO:0045860)	0.0286688
negative regulation of canonical Wnt signaling pathway involved in osteoblast differentiation (GO:1905240)	0.0286938
SMAD2/SMAD3:SMAD4 heterotrimer regulates transcription_Homo sapiens_R-HSA-2173796	0.0287566
HULC complex (GO:0033503)	0.0291686
cytoplasmic replication fork (GO:0043597)	0.0291686
replication fork (GO:0005657)	0.0291686
core mediator complex (GO:0070847)	0.0291707
Mitochondrial translation elongation_Homo sapiens_R-HSA-5389840	0.0294978
ATP-dependent DNA helicase activity (GO:0004003)	0.0295731
Mitotic Prometaphase_Homo sapiens_R-HSA-68877	0.0295937
NoRC negatively regulates rRNA expression_Homo sapiens_R-HSA-427413	0.0295937
ATP binding (GO:0005524)	0.0298008
positive regulation of mitotic metaphase/anaphase transition (GO:0045842)	0.0298138
positive regulation of deadenylation-independent decapping of nuclear-transcribed mRNA (GO:1901835)	0.0298138
pre-miRNA processing (GO:0031054)	0.0298138
negative regulation of leukocyte cell-cell adhesion (GO:1903038)	0.0298138
positive regulation of establishment of protein localization to telomere (GO:1904851)	0.0298138
pharyngeal system development (GO:0060037)	0.0298138
maintenance of mitotic sister chromatid cohesion (GO:0034088)	0.0298138
positive regulation of nuclear cell cycle DNA replication (GO:0010571)	0.0298138
negative regulation of protein localization to plasma membrane (GO:1903077)	0.0298138
positive regulation of circadian sleep/wake cycle, wakefulness (GO:0010841)	0.0298138
Non-alcoholic fatty liver disease (NAFLD)_Homo sapiens_hsa04932	0.0298678
Insulin signaling pathway_Homo sapiens_hsa04910	0.0298678
sequestering of TGFbeta in extracellular matrix (GO:0035583)	0.0299475
ubiquitin-dependent glycoprotein ERAD pathway (GO:0097466)	0.0299524
negative regulation of cohesin unloading (GO:1905338)	0.0299524
regulation of COPII vesicle coating (GO:0003400)	0.0299524
detection of DNA damage stimulus involved in G2 DNA damage checkpoint (GO:0072424)	0.0299524
positive regulation of G-protein coupled receptor internalization (GO:1904022)	0.0299524
negative regulation of hydrolase activity (GO:0051346)	0.0299524
negative regulation of neurogenesis (GO:0050768)	0.0299524
negative regulation of muscle cell differentiation (GO:0051148)	0.0299524
tRNA export from nucleus (GO:0006409)	0.0302498
BMAL1:CLOCK,NPAS2 activates circadian gene expression_Homo sapiens_R-HSA-1368108	0.0304371
Netrin-1 signaling_Homo sapiens_R-HSA-373752	0.0304371
U5 snRNP (GO:0005682)	0.0307226
nuclear replication fork (GO:0043596)	0.0307226
preribosome, large subunit precursor (GO:0030687)	0.0307226
negative regulation of endoplasmic reticulum stress-induced intrinsic apoptotic signaling pathway (GO:1902236)	0.0307939
Fc gamma R-mediated phagocytosis_Homo sapiens_hsa04666	0.0311669
protein heterodimerization activity (GO:0046982)	0.0313524
ESC/E(Z) complex (GO:0035098)	0.0314166
Hedgehog 'on' state_Homo sapiens_R-HSA-5632684	0.0317593
fibroblast growth factor receptor signaling pathway (GO:0008543)	0.0320927
androgen receptor signaling pathway (GO:0030521)	0.0320927
Transport of Mature Transcript to Cytoplasm_Homo sapiens_R-HSA-72202	0.0321609
polysome (GO:0005844)	0.0324075
U12-type post-mRNA release spliceosomal complex (GO:0071019)	0.0324075
canonical Wnt signaling pathway involved in positive regulation of apoptotic process (GO:0044337)	0.0324625
transforming growth factor beta-activated receptor activity (GO:0005024)	0.0326313
positive regulation of epithelial to mesenchymal transition involved in endocardial cushion formation (GO:1905007)	0.0327828
[truncated: 253 more rows]

## Sheet: NPC3
Term	Adjusted P-value
MicroRNAs in cancer_Homo sapiens_hsa05206	2.62354e-12
Chronic myeloid leukemia_Homo sapiens_hsa05220	1.04097e-07
AGE-RAGE signaling pathway in diabetic complications_Homo sapiens_hsa04933	5.00149e-07
Non-small cell lung cancer_Homo sapiens_hsa05223	8.49244e-07
Glioma_Homo sapiens_hsa05214	1.45374e-06
Melanoma_Homo sapiens_hsa05218	1.87695e-06
Hepatitis B_Homo sapiens_hsa05161	1.87695e-06
Thyroid cancer_Homo sapiens_hsa05216	1.87695e-06
Bladder cancer_Homo sapiens_hsa05219	7.01535e-06
Proteoglycans in cancer_Homo sapiens_hsa05205	9.13279e-06
Viral carcinogenesis_Homo sapiens_hsa05203	9.13279e-06
Activation of RAS in B cells_Homo sapiens_R-HSA-1169092	1.09844e-05
Thyroid hormone signaling pathway_Homo sapiens_hsa04919	1.20601e-05
Endometrial cancer_Homo sapiens_hsa05213	1.28189e-05
Acute myeloid leukemia_Homo sapiens_hsa05221	1.72674e-05
FoxO signaling pathway_Homo sapiens_hsa04068	1.74152e-05
Pathways in cancer_Homo sapiens_hsa05200	1.9966e-05
Colorectal cancer_Homo sapiens_hsa05210	1.9966e-05
Pancreatic cancer_Homo sapiens_hsa05212	2.42496e-05
MAP2K and MAPK activation_Homo sapiens_R-HSA-5674135	2.62145e-05
EGFR Transactivation by Gastrin_Homo sapiens_R-HSA-2179392	2.62145e-05
Signaling by FGFR3 fusions in cancer_Homo sapiens_R-HSA-8853334	2.62145e-05
SHC-related events triggered by IGF1R_Homo sapiens_R-HSA-2428933	2.62145e-05
Signaling by FGFR4 in disease_Homo sapiens_R-HSA-5655291	3.00037e-05
Prolactin signaling pathway_Homo sapiens_hsa04917	3.25657e-05
p38MAPK events_Homo sapiens_R-HSA-171007	4.44767e-05
Signaling by EGFRvIII in Cancer_Homo sapiens_R-HSA-5637812	5.49106e-05
Constitutive Signaling by EGFRvIII_Homo sapiens_R-HSA-5637810	5.49106e-05
GRB2 events in ERBB2 signaling_Homo sapiens_R-HSA-1963640	6.07556e-05
SHC-mediated cascade:FGFR3_Homo sapiens_R-HSA-5654704	6.54841e-05
SHC1 events in ERBB2 signaling_Homo sapiens_R-HSA-1250196	6.54841e-05
Constitutive Signaling by Ligand-Responsive EGFR Cancer Variants_Homo sapiens_R-HSA-1236382	6.54841e-05
Signaling by Ligand-Responsive EGFR Variants in Cancer_Homo sapiens_R-HSA-5637815	6.54841e-05
Signaling by EGFR in Cancer_Homo sapiens_R-HSA-1643713	6.54841e-05
Tie2 Signaling_Homo sapiens_R-HSA-210993	6.54841e-05
Signaling by PTK6_Homo sapiens_R-HSA-8848021	6.92158e-05
Prostate cancer_Homo sapiens_hsa05215	7.19897e-05
SHC-mediated cascade:FGFR1_Homo sapiens_R-HSA-5654688	7.55184e-05
CD209 (DC-SIGN) signaling_Homo sapiens_R-HSA-5621575	7.55184e-05
Signaling by FGFR3 in disease_Homo sapiens_R-HSA-5655332	7.90256e-05
Signaling by FGFR3 point mutants in cancer_Homo sapiens_R-HSA-8853338	7.90256e-05
SHC-mediated cascade:FGFR4_Homo sapiens_R-HSA-5654719	8.6651e-05
PI3K-Akt signaling pathway_Homo sapiens_hsa04151	8.91031e-05
Estrogen signaling pathway_Homo sapiens_hsa04915	9.97363e-05
RAF activation_Homo sapiens_R-HSA-5673000	0.000107399
SHC-mediated cascade:FGFR2_Homo sapiens_R-HSA-5654699	0.000111569
PTK6 Regulates RHO GTPases, RAS GTPase and MAP kinases_Homo sapiens_R-HSA-8849471	0.000111569
Serotonergic synapse_Homo sapiens_hsa04726	0.000155044
Cell surface interactions at the vascular wall_Homo sapiens_R-HSA-202733	0.00023175
MAPK signaling pathway_Homo sapiens_hsa04010	0.000253621
HTLV-I infection_Homo sapiens_hsa05166	0.000257353
Natural killer cell mediated cytotoxicity_Homo sapiens_hsa04650	0.00028453
Apoptosis_Homo sapiens_hsa04210	0.000315572
Signaling pathways regulating pluripotency of stem cells_Homo sapiens_hsa04550	0.000321517
Signaling by FGFR1 in disease_Homo sapiens_R-HSA-5655302	0.000330692
Negative regulation of MAPK pathway_Homo sapiens_R-HSA-5675221	0.000372626
Fc epsilon receptor (FCERI) signaling_Homo sapiens_R-HSA-2454202	0.000373693
Hippo signaling pathway_Homo sapiens_hsa04390	0.00041436
C-type lectin receptors (CLRs)_Homo sapiens_R-HSA-5621481	0.000421306
Signaling by FGFR2 in disease_Homo sapiens_R-HSA-5655253	0.000421306
Oxytocin signaling pathway_Homo sapiens_hsa04921	0.000449142
Long-term depression_Homo sapiens_hsa04730	0.000449142
VEGF signaling pathway_Homo sapiens_hsa04370	0.000457098
Signaling by ERBB2_Homo sapiens_R-HSA-1227986	0.000465656
Longevity regulating pathway - multiple species_Homo sapiens_hsa04213	0.0005114
Long-term potentiation_Homo sapiens_hsa04720	0.000528392
Renal cell carcinoma_Homo sapiens_hsa05211	0.000528392
G1/S transition of mitotic cell cycle (GO:0000082)	0.000535569
Central carbon metabolism in cancer_Homo sapiens_hsa05230	0.000537191
Fc epsilon RI signaling pathway_Homo sapiens_hsa04664	0.000546182
p53 signaling pathway_Homo sapiens_hsa04115	0.000555358
pre-miRNA processing (GO:0031054)	0.000637279
B cell receptor signaling pathway_Homo sapiens_hsa04662	0.000639472
Signalling by NGF_Homo sapiens_R-HSA-166520	0.000676476
MAPK family signaling cascades_Homo sapiens_R-HSA-5683057	0.000733986
Small interfering RNA (siRNA) biogenesis_Homo sapiens_R-HSA-426486	0.000733986
miRNA catabolic process (GO:0010587)	0.000783488
mature miRNA 3'-end processing (GO:0044747)	0.000783488
primary miRNA processing (GO:0031053)	0.000783488
Rap1 signaling pathway_Homo sapiens_hsa04015	0.00100788
Regulation of actin cytoskeleton_Homo sapiens_hsa04810	0.00100788
ErbB signaling pathway_Homo sapiens_hsa04012	0.00100788
Gap junction_Homo sapiens_hsa04540	0.00100788
Cellular Senescence_Homo sapiens_R-HSA-2559583	0.00103107
activation of MAPKKK activity (GO:0000185)	0.00104253
GnRH signaling pathway_Homo sapiens_hsa04912	0.00108497
Signaling by FGFR in disease_Homo sapiens_R-HSA-1226099	0.00110448
Longevity regulating pathway - mammal_Homo sapiens_hsa04211	0.0011666
Signaling by SCF-KIT_Homo sapiens_R-HSA-1433557	0.00117488
Downstream signaling of activated FGFR4_Homo sapiens_R-HSA-5654716	0.00117488
Downstream signaling of activated FGFR3_Homo sapiens_R-HSA-5654708	0.00117488
Downstream signaling of activated FGFR2_Homo sapiens_R-HSA-5654696	0.00117488
Signaling by FGFR4_Homo sapiens_R-HSA-5654743	0.00117488
Signaling by FGFR3_Homo sapiens_R-HSA-5654741	0.00117488
Downstream signaling of activated FGFR1_Homo sapiens_R-HSA-5654687	0.00117488
Signaling by ERBB4_Homo sapiens_R-HSA-1236394	0.00117488
Regulation of RAS by GAPs_Homo sapiens_R-HSA-5658442	0.00117488
Signaling by FGFR1_Homo sapiens_R-HSA-5654736	0.00119873
Downstream signal transduction_Homo sapiens_R-HSA-186763	0.00125691
DAP12 signaling_Homo sapiens_R-HSA-2424491	0.0012822
Developmental Biology_Homo sapiens_R-HSA-1266738	0.0013244
Melanogenesis_Homo sapiens_hsa04916	0.00136746
Choline metabolism in cancer_Homo sapiens_hsa05231	0.00137779
Signaling by EGFR_Homo sapiens_R-HSA-177929	0.0014013
Downstream signaling events of B Cell Receptor (BCR)_Homo sapiens_R-HSA-1168372	0.0014013
DAP12 interactions_Homo sapiens_R-HSA-2172127	0.00144365
Signaling by FGFR2_Homo sapiens_R-HSA-5654738	0.00145365
T cell receptor signaling pathway_Homo sapiens_hsa04660	0.00146924
Signaling by PDGF_Homo sapiens_R-HSA-186797	0.00148264
Signaling by FGFR_Homo sapiens_R-HSA-190236	0.00149334
NGF signalling via TRKA from the plasma membrane_Homo sapiens_R-HSA-187037	0.00162036
Cholinergic synapse_Homo sapiens_hsa04725	0.0017394
Signaling by Interleukins_Homo sapiens_R-HSA-449147	0.00197477
Oxidative Stress Induced Senescence_Homo sapiens_R-HSA-2559580	0.00205336
Neurotrophin signaling pathway_Homo sapiens_hsa04722	0.00209465
Sphingolipid signaling pathway_Homo sapiens_hsa04071	0.00209465
Cell cycle_Homo sapiens_hsa04110	0.00225843
Signaling by the B Cell Receptor (BCR)_Homo sapiens_R-HSA-983705	0.00230432
SOS-mediated signalling_Homo sapiens_R-HSA-112412	0.00230432
SHC1 events in EGFR signaling_Homo sapiens_R-HSA-180336	0.00230432
FRS-mediated FGFR1 signaling_Homo sapiens_R-HSA-5654693	0.00230432
FRS-mediated FGFR2 signaling_Homo sapiens_R-HSA-5654700	0.00230432
GRB2 events in EGFR signaling_Homo sapiens_R-HSA-179812	0.00230432
FRS-mediated FGFR3 signaling_Homo sapiens_R-HSA-5654706	0.00230432
RAF/MAP kinase cascade_Homo sapiens_R-HSA-5673001	0.00230432
FRS-mediated FGFR4 signaling_Homo sapiens_R-HSA-5654712	0.00230432
SHC1 events in ERBB4 signaling_Homo sapiens_R-HSA-1250347	0.00230432
ARMS-mediated activation_Homo sapiens_R-HSA-170984	0.00233429
MAPK1/MAPK3 signaling_Homo sapiens_R-HSA-5684996	0.00233429
Frs2-mediated activation_Homo sapiens_R-HSA-170968	0.00233429
Prolonged ERK activation events_Homo sapiens_R-HSA-169893	0.00233429
Signalling to p38 via RIT and RIN_Homo sapiens_R-HSA-187706	0.00233429
Signaling by Leptin_Homo sapiens_R-HSA-2586552	0.00233429
MicroRNA (miRNA) biogenesis_Homo sapiens_R-HSA-203927	0.00233429
Axon guidance_Homo sapiens_hsa04360	0.00237395
Interleukin receptor SHC signaling_Homo sapiens_R-HSA-912526	0.00237574
Signalling to RAS_Homo sapiens_R-HSA-167044	0.00238129
activation of MAPKK activity (GO:0000186)	0.00242175
VEGFR2 mediated cell proliferation_Homo sapiens_R-HSA-5218921	0.00242341
Interleukin-2 signaling_Homo sapiens_R-HSA-451927	0.00254048
Signalling to ERKs_Homo sapiens_R-HSA-187687	0.00254647
Hepatitis C_Homo sapiens_hsa05160	0.00266101
Interleukin-3, 5 and GM-CSF signaling_Homo sapiens_R-HSA-512988	0.00282477
Insulin signaling pathway_Homo sapiens_hsa04910	0.0029124
Tight junction_Homo sapiens_hsa04530	0.0029124
NCAM signaling for neurite out-growth_Homo sapiens_R-HSA-375165	0.00299474
Phospholipase D signaling pathway_Homo sapiens_hsa04072	0.00316595
IRS-mediated signalling_Homo sapiens_R-HSA-112399	0.00374784
Signaling by Type 1 Insulin-like Growth Factor 1 Receptor (IGF1R)_Homo sapiens_R-HSA-2404192	0.00374784
Insulin receptor signalling cascade_Homo sapiens_R-HSA-74751	0.00374784
IRS-related events triggered by IGF1R_Homo sapiens_R-HSA-2428928	0.00374784
IGF1R signaling cascade_Homo sapiens_R-HSA-2428924	0.00374784
Diseases of signal transduction_Homo sapiens_R-HSA-5663202	0.00374784
FCERI mediated MAPK activation_Homo sapiens_R-HSA-2871796	0.00375288
Oncogene Induced Senescence_Homo sapiens_R-HSA-2559585	0.00375288
Adaptive Immune System_Homo sapiens_R-HSA-1280218	0.00402576
Signal Transduction_Homo sapiens_R-HSA-162582	0.00406951
regulation of transcription involved in G1/S transition of mitotic cell cycle (GO:0000083)	0.00408891
chemorepulsion of axon (GO:0061643)	0.00408891
activation of MAPK activity (GO:0000187)	0.00408891
positive regulation of peptidyl-threonine phosphorylation (GO:0010800)	0.00408891
positive regulation of protein autophosphorylation (GO:0031954)	0.00408891
induction by virus of host protein phosphorylation (GO:0039614)	0.00408891
positive regulation of inhibitory G-protein coupled receptor phosphorylation (GO:1904325)	0.00408891
positive regulation of phosphorylation of RNA polymerase II C-terminal domain (GO:1901409)	0.00408891
positive regulation of histone phosphorylation (GO:0033129)	0.00408891
ERBB2 signaling pathway (GO:0038128)	0.00408891
ERBB2-ERBB3 signaling pathway (GO:0038133)	0.00408891
ERBB2-ERBB4 signaling pathway (GO:0038135)	0.00408891
epidermal growth factor receptor signaling pathway involved in lung development (GO:0060507)	0.00408891
epidermal growth factor receptor signaling pathway via positive regulation of NF-kappaB transcription factor activity (GO:0038167)	0.00408891
ERBB4-EGFR signaling pathway (GO:0038137)	0.00408891
epidermal growth factor signaling pathway involved in forebrain neuron fate commitment (GO:0022026)	0.00408891
gurken signaling pathway (GO:0008314)	0.00408891
epidermal growth factor receptor signaling pathway involved in heart process (GO:1905251)	0.00408891
epidermal growth factor receptor signaling pathway via MAPK cascade (GO:0038029)	0.00408891
positive regulation of NK T cell differentiation (GO:0051138)	0.00408891
mesodermal cell fate commitment (GO:0001710)	0.00408891
paraxial mesodermal cell differentiation (GO:0048342)	0.00408891
lateral mesodermal cell differentiation (GO:0048371)	0.00408891
hemangioblast cell differentiation (GO:0060217)	0.00408891
axial mesodermal cell differentiation (GO:0048321)	0.00408891
intermediate mesodermal cell differentiation (GO:0048392)	0.00408891
Mitotic G1-G1/S phases_Homo sapiens_R-HSA-453279	0.004136
negative regulation of neural precursor cell proliferation (GO:2000178)	0.00416701
epidermal growth factor receptor signaling pathway (GO:0007173)	0.00416701
positive regulation of protein phosphorylation (GO:0001934)	0.00424082
Ral protein signal transduction (GO:0032484)	0.00424082
ARF protein signal transduction (GO:0032011)	0.00424082
positive regulation of pathway-restricted SMAD protein phosphorylation (GO:0010862)	0.00426111
Rab protein signal transduction (GO:0032482)	0.00426111
Ran protein signal transduction (GO:0031291)	0.00435716
negative regulation of cell-cell adhesion by negative regulation of transcription from RNA polymerase II promoter (GO:1900387)	0.00448005
positive regulation of peptidyl-serine phosphorylation (GO:0033138)	0.00448005
Signaling by Insulin receptor_Homo sapiens_R-HSA-74752	0.00465619
G1 Phase_Homo sapiens_R-HSA-69236	0.00495932
Cyclin D associated events in G1_Homo sapiens_R-HSA-69231	0.00495932
VEGFA-VEGFR2 Pathway_Homo sapiens_R-HSA-4420097	0.00500957
Innate Immune System_Homo sapiens_R-HSA-168249	0.00501264
gene silencing by miRNA (GO:0035195)	0.00517431
positive regulation of peptidyl-tyrosine phosphorylation (GO:0050731)	0.0052839
Signaling by VEGF_Homo sapiens_R-HSA-194138	0.00537157
Rap protein signal transduction (GO:0032486)	0.00542371
Pre-NOTCH Transcription and Translation_Homo sapiens_R-HSA-1912408	0.00553845
Alcoholism_Homo sapiens_hsa05034	0.00576222
Transcriptional misregulation in cancer_Homo sapiens_hsa05202	0.00576222
positive regulation of protein kinase activity (GO:0045860)	0.00578798
regulation of cell cycle process (GO:0010564)	0.00578798
miRNA metabolic process (GO:0010586)	0.00594187
septation initiation signaling (GO:0031028)	0.00594226
Chemokine signaling pathway_Homo sapiens_hsa04062	0.00630771
Rac protein signal transduction (GO:0016601)	0.006333
ERBB2-EGFR signaling pathway (GO:0038134)	0.00647013
Viral myocarditis_Homo sapiens_hsa05416	0.00740155
Focal adhesion_Homo sapiens_hsa04510	0.00757534
positive regulation of MAPK cascade (GO:0043410)	0.00760288
Cellular responses to stress_Homo sapiens_R-HSA-2262752	0.00790543
Immune System_Homo sapiens_R-HSA-168256	0.00793374
miRNA 2'-O-methylation (GO:0061715)	0.00826925
Cytokine Signaling in Immune system_Homo sapiens_R-HSA-1280215	0.00842474
mesodermal cell differentiation (GO:0048333)	0.00919193
positive regulation of cell cycle (GO:0045787)	0.00974255
miRNA loading onto RISC involved in gene silencing by miRNA (GO:0035280)	0.00996778
Pre-NOTCH Expression and Processing_Homo sapiens_R-HSA-1912422	0.0101997
Ras signaling pathway_Homo sapiens_hsa04014	0.0103055
negative regulation of cell proliferation (GO:0008285)	0.0107256
negative regulation of cell cycle (GO:0045786)	0.0107256
positive regulation of cyclin-dependent protein serine/threonine kinase activity (GO:0045737)	0.0107256
miRNA mediated inhibition of translation (GO:0035278)	0.0107256
production of miRNAs involved in gene silencing by miRNA (GO:0035196)	0.0107256
Ras protein signal transduction (GO:0007265)	0.0108949
RISC-loading complex (GO:0070578)	0.0109465
Adherens junction_Homo sapiens_hsa04520	0.0109661
Rho protein signal transduction (GO:0007266)	0.0110658
regulation of glycolytic process by negative regulation of transcription from RNA polymerase II promoter (GO:0072362)	0.0112284
negative regulation of phosphatidylserine biosynthetic process by negative regulation of transcription from RNA polymerase II promoter (GO:1900526)	0.0112284
negative regulation of invasive growth in response to glucose limitation by negative regulation of transcription from RNA polymerase II promoter (GO:1900460)	0.0112284
negative regulation of snRNA transcription from RNA polymerase II promoter (GO:1905381)	0.0112284
negative regulation of phosphatidylcholine biosynthetic process by negative regulation of transcription from RNA polymerase II promoter (GO:1900473)	0.0112284
negative regulation of transcription from RNA polymerase II promoter involved in meiotic cell cycle (GO:0010674)	0.0112284
negative regulation of ribosomal protein gene transcription from RNA polymerase II promoter (GO:0010688)	0.0112284
negative regulation of termination of RNA polymerase II transcription, poly(A)-coupled (GO:2000805)	0.0112284
negative regulation of filamentous growth of a population of unicellular organisms in response to starvation by negative regulation of transcription from RNA polymerase II promoter (GO:1902352)	0.0112284
negative regulation of pseudohyphal growth by negative regulation of transcription from RNA polymerase II promoter (GO:1900462)	0.0112284
negative regulation of ceramide biosynthetic process by negative regulation of transcription from RNA Polymerase II promoter (GO:0061427)	0.0112284
negative regulation of transcription initiation from RNA polymerase II promoter (GO:0060633)	0.0112284
negative regulation of induction of conjugation with cellular fusion by negative regulation of transcription from RNA polymerase II promoter (GO:1902625)	0.0112284
transfer RNA gene-mediated silencing (GO:0061587)	0.0112284
negative regulation of transcription from RNA polymerase II promoter by histone modification (GO:1903758)	0.0112284
negative regulation of oligopeptide transport by negative regulation of transcription from RNA polymerase II promoter (GO:0035952)	0.0112284
negative regulation of inositol biosynthetic process by negative regulation of transcription from RNA polymerase II promoter (GO:1900471)	0.0112284
negative regulation of transcription from RNA polymerase II promoter in response to iron (GO:0034396)	0.0112284
negative regulation of transcription elongation from RNA polymerase II promoter (GO:0034244)	0.0112284
positive regulation of gluconeogenesis by negative regulation of transcription from RNA polymerase II promoter (GO:0035949)	0.0112284
regulation of lipid transport by negative regulation of transcription from RNA polymerase II promoter (GO:0072368)	0.0112284
carbon catabolite repression of transcription from RNA polymerase II promoter (GO:0000437)	0.0112284
negative regulation of transcription from RNA polymerase II promoter in response to copper ion (GO:0061398)	0.0112284
negative regulation of telomeric RNA transcription from RNA pol II promoter (GO:1901581)	0.0112284
negative regulation of transcription from RNA polymerase II promoter during mitotic cell cycle (GO:0007070)	0.0112284
negative regulation of mating type switching by negative regulation of transcription from RNA polymerase II promoter (GO:1900474)	0.0112284
negative regulation of cellular hyperosmotic salinity response by negative regulation of transcription from RNA polymerase II promoter (GO:1900464)	0.0112284
regulation of transport by negative regulation of transcription from RNA polymerase II promoter (GO:1900392)	0.0112284
negative regulation of transcription from RNA polymerase II promoter involved in heart development (GO:1901227)	0.0112284
regulation of cellular ketone metabolic process by negative regulation of transcription from RNA polymerase II promoter (GO:0072365)	0.0112284
negative regulation of transcription from RNA polymerase II promoter in response to stress (GO:0097201)	0.0112284
negative regulation of mitochondrial unfolded protein response by negative regulation of transcription from RNA polymerase II promoter (GO:1904490)	0.0112284
negative regulation of transcription from RNA polymerase II promoter by pheromones (GO:0046020)	0.0112284
negative regulation of cellular response to alkaline pH by negative regulation of transcription from RNA polymerase II promoter (GO:1900463)	0.0112284
negative regulation of pri-miRNA transcription from RNA polymerase II promoter (GO:1902894)	0.0112284
negative regulation of transcription from RNA polymerase II promoter in response to UV-induced DNA damage (GO:0010768)	0.0112284
negative regulation of transcription from RNA polymerase II promoter involved in smooth muscle cell differentiation (GO:2000820)	0.0112284
regulation of reactive oxygen species metabolic process by negative regulation of transcription from RNA polymerase II promoter (GO:1904489)	0.0112284
negative regulation of G1/S transition of mitotic cell cycle by negative regulation of transcription from RNA polymerase II promoter (GO:1900477)	0.0112284
positive regulation of production of miRNAs involved in gene silencing by miRNA (GO:1903800)	0.0112284
positive regulation of gene expression (GO:0010628)	0.0112284
negative regulation of cell proliferation involved in kidney development (GO:1901723)	0.0112284
negative regulation of synoviocyte proliferation (GO:1901646)	0.0112284
negative regulation of mammary stem cell proliferation (GO:2000102)	0.0112284
negative regulation of cell proliferation involved in heart morphogenesis (GO:2000137)	0.0112284
negative regulation of hemocyte proliferation (GO:0035207)	0.0112284
negative regulation of germ cell proliferation (GO:1905937)	0.0112284
negative regulation of trophectodermal cell proliferation (GO:1904074)	0.0112284
negative regulation of hair follicle cell proliferation (GO:0071337)	0.0112284
negative regulation of leukocyte proliferation (GO:0070664)	0.0112284
negative regulation of cell proliferation in bone marrow (GO:1903769)	0.0112284
negative regulation of skeletal muscle cell proliferation (GO:0014859)	0.0112284
negative regulation of myoblast proliferation (GO:2000818)	0.0112284
negative regulation of glial cell proliferation (GO:0060253)	0.0112284
negative regulation of sebum secreting cell proliferation (GO:1904003)	0.0112284
negative regulation of cell proliferation involved in compound eye morphogenesis (GO:2000496)	0.0112284
negative regulation of chorionic trophoblast cell proliferation (GO:1901383)	0.0112284
negative regulation of mesenchymal cell proliferation (GO:0072201)	0.0112284
negative regulation of chondrocyte proliferation (GO:1902731)	0.0112284
positive regulation of I-kappaB phosphorylation (GO:1903721)	0.0112284
negative regulation of fat cell proliferation (GO:0070345)	0.0112284
negative regulation of stem cell proliferation (GO:2000647)	0.0112284
negative regulation of cardiac muscle cell proliferation (GO:0060044)	0.0112284
negative regulation of growth plate cartilage chondrocyte proliferation (GO:0061914)	0.0112284
negative regulation of osteoblast proliferation (GO:0033689)	0.0112284
positive regulation of mitotic G1 cell cycle arrest in response to nitrogen starvation (GO:1903694)	0.0112284
stimulatory C-type lectin receptor signaling pathway (GO:0002223)	0.0112284
corticospinal neuron axon guidance (GO:0021966)	0.0112284
semaphorin-plexin signaling pathway involved in axon guidance (GO:1902287)	0.0112284
dopaminergic neuron axon guidance (GO:0036514)	0.0112284
corticospinal neuron axon guidance through the cerebral cortex (GO:0021967)	0.0112284
corticospinal neuron axon guidance through the basilar pons (GO:0021970)	0.0112284
VEGF-activated neuropilin signaling pathway involved in axon guidance (GO:1902378)	0.0112284
retinal ganglion cell axon guidance (GO:0031290)	0.0112284
anterior/posterior axon guidance (GO:0033564)	0.0112284
corticospinal neuron axon guidance through the cerebral peduncle (GO:0021969)	0.0112284
sympathetic neuron axon guidance (GO:0097492)	0.0112284
commissural neuron axon guidance (GO:0071679)	0.0112284
corticospinal neuron axon guidance through the internal capsule (GO:0021968)	0.0112284
dorsal/ventral axon guidance (GO:0033563)	0.0112284
corticospinal neuron axon guidance through spinal cord (GO:0021972)	0.0112284
Roundabout signaling pathway involved in axon guidance (GO:2001266)	0.0112284
axon choice point recognition (GO:0016198)	0.0112284
olfactory bulb axon guidance (GO:0071678)	0.0112284
corticospinal neuron axon guidance through the medullary pyramid (GO:0021971)	0.0112284
sensory neuron axon guidance (GO:0097374)	0.0112284
interneuron axon guidance (GO:0097376)	0.0112284
photoreceptor cell axon guidance (GO:0072499)	0.0112284
serotonergic neuron axon guidance (GO:0036515)	0.0112284
oncogene-induced cell senescence (GO:0090402)	0.0112284
neuroblast differentiation (GO:0014016)	0.0112284
positive regulation of G2/M transition of mitotic cell cycle (GO:0010971)	0.0112284
activation of protein histidine kinase activity (GO:0032111)	0.0112284
activation of protein kinase C activity (GO:1990051)	0.0112284
negative regulation of macrophage derived foam cell differentiation (GO:0010745)	0.0112284
positive regulation of cell cycle arrest (GO:0071158)	0.0112284
positive regulation of neuroblast proliferation (GO:0002052)	0.0112284
positive regulation of cell cycle process (GO:0090068)	0.0112284
negative regulation of fibroblast proliferation (GO:0048147)	0.011737
motor neuron axon guidance (GO:0008045)	0.0118203
positive regulation of endocardial cushion to mesenchymal transition (GO:0140051)	0.0124191
negative regulation of epithelial cell proliferation (GO:0050680)	0.01272
negative regulation of smooth muscle cell proliferation (GO:0048662)	0.0127982
axon extension involved in axon guidance (GO:0048846)	0.0130966
activation of NF-kappaB-inducing kinase activity (GO:0007250)	0.0132893
positive regulation of epithelial to mesenchymal transition involved in endocardial cushion formation (GO:1905007)	0.0134296
regulation of cyclin-dependent protein serine/threonine kinase activity involved in G2/M transition of mitotic cell cycle (GO:0031660)	0.0134296
Gastrin-CREB signalling pathway via PKC and MAPK_Homo sapiens_R-HSA-881907	0.013581
chemoattraction of axon (GO:0061642)	0.0135989
TGF-beta signaling pathway_Homo sapiens_hsa04350	0.0137931
negative regulation of neuron apoptotic process by negative regulation of transcription from RNA polymerase II promoter (GO:1904089)	0.0139957
negative regulation of cell cycle process (GO:0010948)	0.0139957
Cyclin E associated events during G1/S transition_Homo sapiens_R-HSA-69202	0.0141254
Small cell lung cancer_Homo sapiens_hsa05222	0.0142135
Cyclin A:Cdk2-associated events at S phase entry_Homo sapiens_R-HSA-69656	0.0143975
activation of protein kinase A activity (GO:0034199)	0.015387
positive regulation of neural crest formation (GO:0090300)	0.0160883
mRNA destabilization (GO:0061157)	0.0163525
positive regulation of mesodermal to mesenchymal transition involved in gastrulation (GO:0060808)	0.016706
positive regulation of stem cell proliferation (GO:2000648)	0.0170393
positive regulation of neural precursor cell proliferation (GO:2000179)	0.0171295
Progesterone-mediated oocyte maturation_Homo sapiens_hsa04914	0.0179849
positive regulation of fibroblast proliferation (GO:0048146)	0.0187442
peptidyl-tyrosine dephosphorylation involved in activation of protein kinase activity (GO:1901920)	0.0187442
activation of protein kinase B activity (GO:0032148)	0.0187442
Activation of caspases through apoptosome-mediated cleavage_Homo sapiens_R-HSA-111459	0.0194049
Cytochrome c-mediated apoptotic response_Homo sapiens_R-HSA-111461	0.0194049
SMAC binds to IAPs_Homo sapiens_R-HSA-111463	0.0194049
SMAC-mediated dissociation of IAP:caspase complexes_Homo sapiens_R-HSA-111464	0.0194049
SMAC-mediated apoptotic response_Homo sapiens_R-HSA-111469	0.0194049
Cyclin B2 mediated events_Homo sapiens_R-HSA-157881	0.0194049
negative regulation of translation (GO:0017148)	0.019831
cellular response to UV-A (GO:0071492)	0.0201842
negative regulation by symbiont of host translation (GO:0044074)	0.0223793
negative regulation of translation, ncRNA-mediated (GO:0040033)	0.0223793
negative regulation of oskar mRNA translation (GO:0007319)	0.0223793
negative regulation of translational fidelity (GO:0045902)	0.0223793
Axon guidance_Homo sapiens_R-HSA-422475	0.0224786
NADE modulates death signalling_Homo sapiens_R-HSA-205025	0.0224786
PTK6 Regulates Cell Cycle_Homo sapiens_R-HSA-8849470	0.0224786
SMAD2/3 Phosphorylation Motif Mutants in Cancer_Homo sapiens_R-HSA-3304356	0.0224786
negative regulation of translational elongation (GO:0045900)	0.0231652
negative regulation of translation in response to stress (GO:0032055)	0.0239598
axon guidance (GO:0007411)	0.0245143
Fc-epsilon receptor signaling pathway (GO:0038095)	0.0245143
positive regulation of mast cell activation by Fc-epsilon receptor signaling pathway (GO:0038097)	0.0247667
Apoptotic factor-mediated response_Homo sapiens_R-HSA-111471	0.0249361
SMAD2/3 MH2 Domain Mutants in Cancer_Homo sapiens_R-HSA-3315487	0.0249361
Loss of Function of SMAD2/3 in Cancer_Homo sapiens_R-HSA-3304349	0.0249361
TGFBR1 KD Mutants in Cancer_Homo sapiens_R-HSA-3656532	0.0249361
Loss of Function of TGFBR1 in Cancer_Homo sapiens_R-HSA-3656534	0.0249361
Post-transcriptional silencing by small RNAs_Homo sapiens_R-HSA-426496	0.0249361
Gene Silencing by RNA_Homo sapiens_R-HSA-211000	0.0259124
Hemostasis_Homo sapiens_R-HSA-109582	0.026598
negative regulation of mitochondrial translation (GO:0070130)	0.0270826
negative regulation of cytoplasmic translation (GO:2000766)	0.0270826
Signaling by TGF-beta Receptor Complex in Cancer_Homo sapiens_R-HSA-3304351	0.027803
negative regulation of translational termination (GO:0045904)	0.029901
G1/S Transition_Homo sapiens_R-HSA-69206	0.0307989
Osteoclast differentiation_Homo sapiens_hsa04380	0.0311326
Measles_Homo sapiens_hsa05162	0.0324436
negative regulation of canonical Wnt signaling pathway involved in controlling type B pancreatic cell proliferation (GO:2000080)	0.0329821
Ligand-independent caspase activation via DCC_Homo sapiens_R-HSA-418889	0.0338975
E2F-enabled inhibition of pre-replication complex formation_Homo sapiens_R-HSA-113507	0.0338975
regulation of cell cycle (GO:0051726)	0.0346193
modulation by symbiont of host cell cycle (GO:0044071)	0.0346193
regulation of cell cycle checkpoint (GO:1901976)	0.0353459
regulation of meiotic cell cycle (GO:0051445)	0.0353459
Signaling by NOTCH_Homo sapiens_R-HSA-157118	0.0353701
negative regulation of transcription from RNA polymerase II promoter (GO:0000122)	0.0358883
positive regulation of rhodopsin gene expression (GO:0045872)	0.0358883
positive regulation of production of siRNA involved in RNA interference (GO:1903705)	0.0358883
positive regulation of tRNA processing (GO:2000237)	0.0358883
positive regulation of histone gene expression (GO:0036207)	0.0358883
positive regulation of snoRNA processing (GO:1902798)	0.0358883
negative regulation of mRNA catabolic process (GO:1902373)	0.0358883
planar cell polarity pathway involved in axon guidance (GO:1904938)	0.0358883
activation of protein kinase activity (GO:0032147)	0.0359295
negative regulation of gene silencing (GO:0060969)	0.0360102
S Phase_Homo sapiens_R-HSA-69242	0.0361933
Apoptotic cleavage of cell adhesion proteins_Homo sapiens_R-HSA-351906	0.0364171
positive regulation of rRNA processing (GO:2000234)	0.0377102
positive regulation of protein maturation (GO:1903319)	0.0384465
positive regulation of epithelial to mesenchymal transition (GO:0010718)	0.0384465
positive regulation of mRNA processing (GO:0050685)	0.0390867
PECAM1 interactions_Homo sapiens_R-HSA-210990	0.0391079
Caspase-mediated cleavage of cytoskeletal proteins_Homo sapiens_R-HSA-264870	0.0391079
neuron differentiation (GO:0030182)	0.0391723
ERK5 cascade (GO:0070375)	0.0411546
MAPK cascade involved in osmosensory signaling pathway (GO:0000161)	0.0411546
MAPK cascade (GO:0000165)	0.0411546
MAPK cascade involved in innate immune response (GO:0035420)	0.0411546
transforming growth factor beta receptor signaling pathway involved in primary germ layer cell fate commitment (GO:0060797)	0.0411546
transforming growth factor beta receptor signaling pathway involved in primitive streak formation (GO:0090010)	0.0411546
positive regulation of epithelial cell proliferation involved in wound healing (GO:0060054)	0.0411546
transforming growth factor receptor beta signaling pathway involved in oral/aboral axis specification (GO:0060835)	0.0411546
transforming growth factor beta receptor signaling pathway involved in heart development (GO:1905313)	0.0411546
transforming growth factor beta receptor signaling pathway involved in neural plate anterior/posterior pattern formation (GO:0060826)	0.0417096
Activation of DNA fragmentation factor_Homo sapiens_R-HSA-211227	0.0417151
Apoptosis induced DNA fragmentation_Homo sapiens_R-HSA-140342	0.0417151
Jak-STAT signaling pathway_Homo sapiens_hsa04630	0.0422494
MAPK cascade involved in axon regeneration (GO:1903616)	0.0432583
cellular process regulating host cell cycle in response to virus (GO:0060154)	0.0435366
ERK1 and ERK2 cascade (GO:0070371)	0.0469716
p130Cas linkage to MAPK signaling for integrins_Homo sapiens_R-HSA-372708	0.0473646
GRB2:SOS provides linkage to MAPK signaling for Integrins_Homo sapiens_R-HSA-354194	0.0473646
positive regulation of RNA splicing (GO:0033120)	0.0483526
negative regulation of cyclin-dependent protein serine/threonine kinase activity (GO:0045736)	0.0486041
positive regulation of transcription from RNA polymerase II promoter involved in neuron differentiation (GO:1904081)	0.0488612
stress-activated MAPK cascade (GO:0051403)	0.0488612
negative regulation of translational initiation (GO:0045947)	0.0488612
regulation of cyclin-dependent protein kinase activity (GO:1904029)	0.0488612
transforming growth factor beta receptor signaling pathway involved in regulation of multicellular organism growth (GO:1901048)	0.0488612
protein autoubiquitination (GO:0051865)	0.0492465
canonical Wnt signaling pathway involved in positive regulation of epithelial to mesenchymal transition (GO:0044334)	0.0492465
activation of Janus kinase activity (GO:0042976)	0.0492465
TGF-beta receptor signaling in EMT (epithelial to mesenchymal transition)_Homo sapiens_R-HSA-2173791	0.0497659
Polo-like kinase mediated events_Homo sapiens_R-HSA-156711	0.0497659

## Sheet: Normal
Term	Adjusted P-value
AGE-RAGE signaling pathway in diabetic complications_Homo sapiens_hsa04933	1.43326e-10
PI3K-Akt signaling pathway_Homo sapiens_hsa04151	1.80843e-10
Pathways in cancer_Homo sapiens_hsa05200	1.33354e-08
Focal adhesion_Homo sapiens_hsa04510	1.33354e-08
Small cell lung cancer_Homo sapiens_hsa05222	1.82167e-07
Colorectal cancer_Homo sapiens_hsa05210	1.89079e-05
Pancreatic cancer_Homo sapiens_hsa05212	2.64556e-05
Scavenging by Class A Receptors_Homo sapiens_R-HSA-3000480	3.69766e-05
MicroRNAs in cancer_Homo sapiens_hsa05206	5.33748e-05
Amoebiasis_Homo sapiens_hsa05146	5.45396e-05
platelet-derived growth factor binding (GO:0048407)	8.59676e-05
Proteoglycans in cancer_Homo sapiens_hsa05205	9.25171e-05
Hepatitis B_Homo sapiens_hsa05161	0.000146165
Viral carcinogenesis_Homo sapiens_hsa05203	0.000463236
Measles_Homo sapiens_hsa05162	0.000463236
collagen fibril organization (GO:0030199)	0.000484258
fibronectin fibril organization (GO:1905590)	0.000484258
basement membrane organization (GO:0071711)	0.000484258
extracellular matrix organization in marginal zone involved in cerebral cortex radial glia guided migration (GO:0021820)	0.000484258
cellulose microfibril organization (GO:0010215)	0.000484258
extracellular matrix organization involved in endocardium development (GO:0061148)	0.000484258
extracellular matrix organization (GO:0030198)	0.000484258
biofilm matrix organization (GO:0098784)	0.000484258
gene expression involved in extracellular matrix organization (GO:1901148)	0.000493626
extracellular matrix assembly (GO:0085029)	0.000543321
ECM-receptor interaction_Homo sapiens_hsa04512	0.00066316
Assembly of collagen fibrils and other multimeric structures_Homo sapiens_R-HSA-2022090	0.000973448
Prostate cancer_Homo sapiens_hsa05215	0.00104741
Protein digestion and absorption_Homo sapiens_hsa04974	0.00105439
extracellular matrix disassembly (GO:0022617)	0.00130455
RNA polymerase II transcription factor activity; metal ion regulated core promoter proximal region sequence-specific binding (GO:0001201)	0.00133684
transcription factor activity; RNA polymerase II core promoter proximal region sequence-specific binding involved in preinitiation complex assembly (GO:0001074)	0.00133684
transcription factor activity; RNA polymerase II core promoter proximal region sequence-specific binding (GO:0000982)	0.00133684
sarcoplasmic reticulum lumen (GO:0033018)	0.00151955
smooth endoplasmic reticulum lumen (GO:0048238)	0.00151955
endoplasmic reticulum lumen (GO:0005788)	0.00151955
cortical endoplasmic reticulum lumen (GO:0099021)	0.00151955
perinuclear endoplasmic reticulum lumen (GO:0099020)	0.00151955
Estrogen signaling pathway_Homo sapiens_hsa04915	0.00171004
p53 signaling pathway_Homo sapiens_hsa04115	0.00171004
rough endoplasmic reticulum lumen (GO:0048237)	0.00185135
Collagen biosynthesis and modifying enzymes_Homo sapiens_R-HSA-1650814	0.00185567
MAPK6/MAPK4 signaling_Homo sapiens_R-HSA-5687128	0.00198084
HTLV-I infection_Homo sapiens_hsa05166	0.00211358
Chagas disease (American trypanosomiasis)_Homo sapiens_hsa05142	0.00211358
Adherens junction_Homo sapiens_hsa04520	0.00211358
Transcriptional misregulation in cancer_Homo sapiens_hsa05202	0.00235147
Extracellular matrix organization_Homo sapiens_R-HSA-1474244	0.00294151
Mitotic G1-G1/S phases_Homo sapiens_R-HSA-453279	0.00294151
Binding and Uptake of Ligands by Scavenger Receptors_Homo sapiens_R-HSA-2173782	0.00294151
Hippo signaling pathway_Homo sapiens_hsa04390	0.0036586
vascular endothelial growth factor receptor-1 signaling pathway (GO:0036323)	0.00389093
vascular endothelial growth factor receptor-3 signaling pathway (GO:0036325)	0.00389093
vascular endothelial growth factor receptor signaling pathway involved in lymphatic endothelial cell fate commitment (GO:0060851)	0.00389093
heart morphogenesis (GO:0003007)	0.00412806
vascular endothelial growth factor receptor-2 signaling pathway (GO:0036324)	0.00412806
focal adhesion (GO:0005925)	0.0045844
Collagen formation_Homo sapiens_R-HSA-1474290	0.0050025
Cell cycle_Homo sapiens_hsa04110	0.00508077
positive regulation of endothelial cell chemotaxis by VEGF-activated vascular endothelial growth factor receptor signaling pathway (GO:0038033)	0.00512747
VEGF signaling pathway_Homo sapiens_hsa04370	0.00558726
Pentose and glucuronate interconversions_Homo sapiens_hsa00040	0.00591372
Protein processing in endoplasmic reticulum_Homo sapiens_hsa04141	0.00600511
Renal cell carcinoma_Homo sapiens_hsa05211	0.00715106
Melanoma_Homo sapiens_hsa05218	0.00959916
Chronic myeloid leukemia_Homo sapiens_hsa05220	0.0105066
Pertussis_Homo sapiens_hsa05133	0.0114671
Vesicle-mediated transport_Homo sapiens_R-HSA-5653656	0.0161709
Sphingolipid signaling pathway_Homo sapiens_hsa04071	0.0172073
TGF-beta signaling pathway_Homo sapiens_hsa04350	0.0177167
Regulation of actin cytoskeleton_Homo sapiens_hsa04810	0.021004
Cell Cycle; Mitotic_Homo sapiens_R-HSA-69278	0.0211669
G1/S Transition_Homo sapiens_R-HSA-69206	0.0211669
positive regulation of central gap gene transcription (GO:0007357)	0.0247738
SREBP signaling pathway (GO:0032933)	0.0247738
positive regulation of sodium ion transport by positive regulation of transcription from RNA polymerase II promoter (GO:0061423)	0.0247738
positive regulation of canonical Wnt signaling pathway involved in controlling type B pancreatic cell proliferation (GO:2000081)	0.0247738
vascular endothelial growth factor receptor signaling pathway (GO:0048010)	0.0247738
skeletal system development (GO:0001501)	0.0247738
skeletal system morphogenesis (GO:0048705)	0.0247738
vasculogenesis (GO:0001570)	0.0247738
cell migration involved in vasculogenesis (GO:0035441)	0.0247738
transforming growth factor beta receptor signaling pathway involved in primitive streak formation (GO:0090010)	0.0247738
transforming growth factor beta receptor signaling pathway involved in primary germ layer cell fate commitment (GO:0060797)	0.0247738
transforming growth factor beta receptor signaling pathway involved in heart development (GO:1905313)	0.0247738
transforming growth factor receptor beta signaling pathway involved in oral/aboral axis specification (GO:0060835)	0.0247738
central nervous system vasculogenesis (GO:0022009)	0.0247738
negative regulation of extrinsic apoptotic signaling pathway in absence of ligand (GO:2001240)	0.0247738
coronary vasculature development (GO:0060976)	0.0247738
transforming growth factor beta receptor signaling pathway involved in neural plate anterior/posterior pattern formation (GO:0060826)	0.0247738
larval heart development (GO:0007508)	0.0247738
cell surface receptor signaling pathway involved in heart development (GO:0061311)	0.0247738
heart development (GO:0007507)	0.0247738
cell migration involved in heart development (GO:0060973)	0.0247738
embryonic skeletal system development (GO:0048706)	0.0247738
cardiac skeleton development (GO:0003204)	0.0247738
cardiocyte differentiation (GO:0035051)	0.0247738
canonical Wnt signaling pathway involved in positive regulation of epithelial to mesenchymal transition (GO:0044334)	0.0247738
transforming growth factor beta receptor signaling pathway involved in regulation of multicellular organism growth (GO:1901048)	0.0247738
endocardial cushion development (GO:0003197)	0.0247738
pericardium development (GO:0060039)	0.0247738
vasculogenesis involved in coronary vascular morphogenesis (GO:0060979)	0.0247738
response to interleukin-32 (GO:0097395)	0.0247738
response to granulocyte macrophage colony-stimulating factor (GO:0097012)	0.0247738
response to granulocyte colony-stimulating factor (GO:1990638)	0.0247738
response to interleukin-11 (GO:0071105)	0.0247738
response to erythropoietin (GO:0036017)	0.0247738
response to interleukin-18 (GO:0070673)	0.0247738
response to interleukin-3 (GO:0036015)	0.0247738
response to interferon-gamma (GO:0034341)	0.0247738
response to stem cell factor (GO:0036215)	0.0247738
response to interleukin-17 (GO:0097396)	0.0247738
response to interleukin-8 (GO:0098758)	0.0247738
response to interleukin-7 (GO:0098760)	0.0247738
response to macrophage colony-stimulating factor (GO:0036005)	0.0247738
response to cytokine (GO:0034097)	0.0247738
response to leukemia inhibitory factor (GO:1990823)	0.0247738
response to chemokine (GO:1990868)	0.0247738
response to interleukin-13 (GO:0035962)	0.0247738
response to interleukin-21 (GO:0098756)	0.0247738
response to interleukin-9 (GO:0071104)	0.0247738
response to interleukin-15 (GO:0070672)	0.0247738
response to type III interferon (GO:0034342)	0.0247738
response to interleukin-2 (GO:0070669)	0.0247738
response to interleukin-4 (GO:0070670)	0.0247738
response to interleukin-12 (GO:0070671)	0.0247738
positive regulation of pyrimidine-containing compound salvage by positive regulation of transcription from RNA polymerase II promoter (GO:1904001)	0.0254185
positive regulation of sulfate assimilation by positive regulation of transcription from RNA polymerase II promoter (GO:1900478)	0.0254185
regulation of lipid transport by positive regulation of transcription from RNA polymerase II promoter (GO:0072369)	0.0254185
positive regulation of ribosomal protein gene transcription from RNA polymerase II promoter (GO:0060963)	0.0254185
positive regulation of transcription from RNA polymerase II promoter involved in stress response to cadmium ion (GO:1902901)	0.0254185
positive regulation of pseudohyphal growth by positive regulation of transcription from RNA polymerase II promoter (GO:1900461)	0.0254185
positive regulation of ergosterol biosynthetic process by positive regulation of transcription from RNA polymerase II promoter (GO:0035961)	0.0254185
positive regulation of cellular alcohol catabolic process by positive regulation of transcription from RNA polymerase II promoter (GO:1900422)	0.0254185
positive regulation of transcription from RNA polymerase II promoter by histone modification (GO:1903757)	0.0254185
positive regulation of termination of RNA polymerase II transcription (GO:1904595)	0.0254185
positive regulation of telomeric RNA transcription from RNA pol II promoter (GO:1901582)	0.0254185
positive regulation of filamentous growth of a population of unicellular organisms in response to starvation by positive regulation of transcription from RNA polymerase II promoter (GO:1904741)	0.0254185
positive regulation of flocculation via cell wall protein-carbohydrate interaction by positive regulation of transcription from RNA polymerase II promoter (GO:1900524)	0.0254185
positive regulation of ethanol catabolic process by positive regulation of transcription from RNA polymerase II promoter (GO:0061425)	0.0254185
positive regulation of mating type switching by positive regulation of transcription from RNA polymerase II promoter (GO:1900423)	0.0254185
positive regulation of oligopeptide transport by positive regulation of transcription from RNA polymerase II promoter (GO:0035951)	0.0254185
positive regulation of snRNA transcription from RNA polymerase II promoter (GO:1905382)	0.0254185
regulation of cellular ketone metabolic process by positive regulation of transcription from RNA polymerase II promoter (GO:0072366)	0.0254185
positive regulation of phospholipid biosynthetic process by positive regulation of transcription from RNA polymerase II promoter (GO:1900413)	0.0254185
positive regulation of terminal gap gene transcription (GO:0007363)	0.0254185
positive regulation of inositol biosynthetic process by positive regulation of transcription from RNA polymerase II promoter (GO:1900375)	0.0254185
positive regulation of transcription involved in G2/M transition of mitotic cell cycle (GO:0090282)	0.0254185
positive regulation of transcription from RNA polymerase II promoter involved in heart development (GO:1901228)	0.0254185
transcriptional activation by promoter-enhancer looping (GO:0071733)	0.0254185
positive regulation of posterior gap gene transcription (GO:0007360)	0.0254185
positive regulation of transcription from RNA polymerase II promoter involved in smooth muscle cell differentiation (GO:2000721)	0.0254185
positive regulation of transcription from RNA polymerase II promoter by calcium-mediated signaling (GO:1900622)	0.0254185
positive regulation of transcription from RNA polymerase II promoter during mitotic cell cycle (GO:0046022)	0.0254185
positive regulation of transcription from RNA polymerase II promoter involved in meiotic cell cycle (GO:0010673)	0.0254185
positive regulation of peroxisome organization by positive regulation of transcription from RNA polymerase II promoter (GO:0061424)	0.0254185
positive regulation of transcription via serum response element binding (GO:0010735)	0.0254185
positive regulation of starch catabolic process by positive regulation of transcription from RNA polymerase II promoter (GO:0035957)	0.0254185
positive regulation of sulfite transport by positive regulation of transcription from RNA polymerase II promoter (GO:0061426)	0.0254185
transcriptional activation by promoter-terminator looping (GO:0090203)	0.0254185
positive regulation of purine nucleotide biosynthetic process by positive regulation of transcription from RNA polymerase II promoter (GO:1900418)	0.0254185
regulation of glycolytic process by positive regulation of transcription from RNA polymerase II promoter (GO:0072363)	0.0254185
positive regulation of invasive growth in response to glucose limitation by positive regulation of transcription from RNA polymerase II promoter (GO:0036095)	0.0254185
positive regulation of fibroblast proliferation (GO:0048146)	0.0254185
positive regulation of pathway-restricted SMAD protein phosphorylation (GO:0010862)	0.0254185
bone development (GO:0060348)	0.0254185
adult heart development (GO:0007512)	0.0254185
cardiac muscle tissue development (GO:0048738)	0.0254185
cartilage development (GO:0051216)	0.0254185
embryonic heart tube anterior/posterior pattern specification (GO:0035054)	0.0254185
transforming growth factor beta receptor complex assembly (GO:0007181)	0.0254185
positive regulation of cyclin-dependent protein serine/threonine kinase activity (GO:0045737)	0.0254185
response to interleukin-6 (GO:0070741)	0.0254185
positive regulation of endocardial cushion to mesenchymal transition (GO:0140051)	0.0254185
response to type I interferon (GO:0034340)	0.0254185
histone H3 deacetylation (GO:0070932)	0.0254185
positive regulation of epithelial to mesenchymal transition involved in endocardial cushion formation (GO:1905007)	0.0254185
regulation of cyclin-dependent protein serine/threonine kinase activity involved in G2/M transition of mitotic cell cycle (GO:0031660)	0.0254185
positive regulation of transcription from RNA polymerase II promoter in response to stress (GO:0036003)	0.0256294
positive regulation of SREBP signaling pathway (GO:2000640)	0.0256661
positive regulation of pri-miRNA transcription from RNA polymerase II promoter (GO:1902895)	0.0256661
positive regulation of transcription from RNA polymerase II promoter involved in norepinephrine biosynthetic process (GO:2000763)	0.0256661
positive regulation of transcription from RNA polymerase II promoter in response to nitrogen starvation (GO:0036278)	0.0256661
positive regulation of gluconeogenesis by positive regulation of transcription from RNA polymerase II promoter (GO:0035948)	0.0256661
positive regulation of transcription from RNA polymerase II promoter involved in cellular response to chemical stimulus (GO:1901522)	0.0256661
embryonic heart tube development (GO:0035050)	0.0256661
positive regulation of transcription initiation from RNA polymerase II promoter (GO:0060261)	0.025689
positive regulation of transcription from RNA polymerase II promoter in response to acidic pH (GO:0061402)	0.0259119
chromatoid body (GO:0033391)	0.0259919
Adaptive Immune System_Homo sapiens_R-HSA-1280218	0.0260582
Cellular Senescence_Homo sapiens_R-HSA-2559583	0.0260582
CD28 co-stimulation_Homo sapiens_R-HSA-389356	0.0260582
S Phase_Homo sapiens_R-HSA-69242	0.0260582
SCF(Skp2)-mediated degradation of p27/p21_Homo sapiens_R-HSA-187577	0.0260582
FoxO signaling pathway_Homo sapiens_hsa04068	0.0260947
regulation of potassium ion concentration by positive regulation of transcription from RNA polymerase II promoter (GO:0097301)	0.0261372
regulation of reactive oxygen species metabolic process by positive regulation of transcription from RNA polymerase II promoter (GO:1904488)	0.026365
positive regulation of transcription from RNA polymerase II promoter involved in defense response to fungus (GO:1901244)	0.0265952
positive regulation of histone H3-K4 methylation (GO:0051571)	0.0271276
positive regulation of transcription elongation from RNA polymerase II promoter (GO:0032968)	0.0274989
response to interferon-beta (GO:0035456)	0.0274989
transforming growth factor beta receptor signaling pathway involved in determination of left/right asymmetry (GO:0035463)	0.0282492
negative regulation of transcription from RNA polymerase II promoter in response to endoplasmic reticulum stress (GO:1990441)	0.0286837
positive regulation of DNA repair by positive regulation of transcription from RNA polymerase II promoter (GO:1900404)	0.0293944
RHO GTPases Activate WASPs and WAVEs_Homo sapiens_R-HSA-5663213	0.0309249
Cell Cycle_Homo sapiens_R-HSA-1640170	0.0310867
Immune System_Homo sapiens_R-HSA-168256	0.0310867
G1 Phase_Homo sapiens_R-HSA-69236	0.0310867
Cyclin D associated events in G1_Homo sapiens_R-HSA-69231	0.0310867
EPH-Ephrin signaling_Homo sapiens_R-HSA-2682334	0.0310867
positive regulation of transcription of Notch receptor target (GO:0007221)	0.031571
Golgi inheritance (GO:0048313)	0.0316034
Golgi organization (GO:0007030)	0.0316034
response to interferon-alpha (GO:0035455)	0.0316034
positive regulation of neural crest formation (GO:0090300)	0.0316034
Integrin cell surface interactions_Homo sapiens_R-HSA-216083	0.031867
Cyclin E associated events during G1/S transition_Homo sapiens_R-HSA-69202	0.0326559
cytoplasmic stress granule (GO:0010494)	0.0331567
positive regulation of epithelial to mesenchymal transition (GO:0010718)	0.033402
Cyclin A:Cdk2-associated events at S phase entry_Homo sapiens_R-HSA-69656	0.0334841
Factors involved in megakaryocyte development and platelet production_Homo sapiens_R-HSA-983231	0.03412
determination of heart left/right asymmetry (GO:0061371)	0.0341248
positive regulation of mesodermal to mesenchymal transition involved in gastrulation (GO:0060808)	0.0341248
Wnt signaling pathway_Homo sapiens_hsa04310	0.0347554
Golgi distribution to daughter cells (GO:0090167)	0.0349238
transforming growth factor beta receptor signaling pathway (GO:0007179)	0.0353943
positive regulation of transcription from RNA polymerase II promoter involved in defense response to Gram-negative bacterium (GO:1902097)	0.0354827
Golgi reassembly (GO:0090168)	0.0362531
G2 DNA damage checkpoint (GO:0031572)	0.0362531
Glioma_Homo sapiens_hsa05214	0.03678
planar cell polarity pathway involved in heart morphogenesis (GO:0061346)	0.0380307
Glucuronidation_Homo sapiens_R-HSA-156588	0.038065
positive regulation of epithelial cell proliferation involved in wound healing (GO:0060054)	0.0381013
camera-type eye morphogenesis (GO:0048593)	0.0383974
Adrenergic signaling in cardiomyocytes_Homo sapiens_hsa04261	0.0400493
positive regulation of transcription from RNA polymerase II promoter involved in neuron differentiation (GO:1904081)	0.0420911
Golgi disassembly (GO:0090166)	0.0422422
Signal transduction by L1_Homo sapiens_R-HSA-445144	0.0424588
positive regulation of transcription involved in G1/S transition of mitotic cell cycle (GO:0071931)	0.0428357
positive regulation of G2/M transition of mitotic cell cycle (GO:0010971)	0.0430449
positive regulation of lamellipodium assembly (GO:0010592)	0.0430449
PTK6 Regulates Cell Cycle_Homo sapiens_R-HSA-8849470	0.0439813
SMAD2/3 Phosphorylation Motif Mutants in Cancer_Homo sapiens_R-HSA-3304356	0.0439813
positive regulation of focal adhesion assembly (GO:0051894)	0.0441109
positive regulation of DNA-templated transcription; initiation (GO:2000144)	0.0449958
Golgi ribbon formation (GO:0090161)	0.0449958
regulation of holin activity (GO:1901217)	0.0449958
regulation of hair follicle development (GO:0051797)	0.0449958
glomerular visceral epithelial cell differentiation (GO:0072112)	0.0449958
regulation of type B pancreatic cell development (GO:2000074)	0.0449958
metanephric glomerular visceral epithelial cell differentiation (GO:0072248)	0.0449958
glomerular visceral epithelial cell fate commitment (GO:0072149)	0.0449958
mesonephric glomerular visceral epithelial cell differentiation (GO:0061256)	0.0449958
Hemostasis_Homo sapiens_R-HSA-109582	0.0450346
positive regulation of MAPK cascade (GO:0043410)	0.0453103
skin morphogenesis (GO:0043589)	0.0460095
induction by virus of host protein phosphorylation (GO:0039614)	0.046397
positive regulation of inhibitory G-protein coupled receptor phosphorylation (GO:1904325)	0.046397
chromatin-mediated maintenance of transcription (GO:0048096)	0.0466204
protein linear deubiquitination (GO:1990108)	0.0466204
protein K6-linked deubiquitination (GO:0044313)	0.0466204
monoubiquitinated protein deubiquitination (GO:0035520)	0.0466204
protein K33-linked deubiquitination (GO:1990168)	0.0466204
protein K29-linked deubiquitination (GO:0035523)	0.0466204
protein K11-linked deubiquitination (GO:0035871)	0.0466204
protein K48-linked deubiquitination (GO:0071108)	0.0466204
protein K27-linked deubiquitination (GO:1990167)	0.0466204
protein deubiquitination (GO:0016579)	0.0466204
regulation of hair cycle by BMP signaling pathway (GO:0060902)	0.0466204
regulation of transcription involved in G1/S transition of mitotic cell cycle (GO:0000083)	0.0471723
protein K63-linked deubiquitination (GO:0070536)	0.0471723
ubiquitin-dependent catabolism of misfolded proteins by cytoplasm-associated proteasome (GO:0071629)	0.0471723
response to tumor necrosis factor (GO:0034612)	0.0473526
response to interleukin-1 (GO:0070555)	0.0473526
branching involved in blood vessel morphogenesis (GO:0001569)	0.0473526
Epigenetic regulation of gene expression_Homo sapiens_R-HSA-212165	0.0475341
Epstein-Barr virus infection_Homo sapiens_hsa05169	0.0478543
ubiquitin-dependent catabolism of misfolded proteins by nucleus-associated proteasome (GO:0071630)	0.0488241
MAPK signaling pathway_Homo sapiens_hsa04010	0.0496962
ubiquitin-dependent ERAD pathway (GO:0030433)	0.0498379
anaphase-promoting complex-dependent catabolic process (GO:0031145)	0.0498379

## Sheet: 451 gene sets
Gene Set	NPC1 Adjusted P-value	NPC2 Adjusted P-value	NPC3 Adjusted P-value	Normal Adjusted P-value
angiogenesis involved in wound healing (GO:0060055)	0.125422	0.0138324	0.105522	0.100206
anoikis (GO:0043276)	0.00012464	0.084382	0.0883666	0.26693
anterior/posterior axon guidance (GO:0033564)	0.30781	0.442471	0.0112284	0.507561
apical dendrite (GO:0097440)	0.158935	0.388727	0.51197	0.819083
apical plasma membrane urothelial plaque (GO:0120001)	0.693907	0.99639	0.633245	0.273862
apoptotic process (GO:0006915)	0.00012464	0.0663432	0.0857847	0.252813
apoptotic process in bone marrow (GO:0071839)	0.00012464	0.0663432	0.0857847	0.252813
ARMS-mediated activation_Homo sapiens_R-HSA-170984	0.0676121	0.0135326	0.00233429	0.585457
astrocyte activation (GO:0048143)	0.0438072	0.502381	0.0524182	0.24513
astrocyte development (GO:0014002)	0.00214289	0.252946	0.0631739	0.273428
ATP binding (GO:0005524)	0.55495	0.0298008	0.341403	0.257011
ATP-sensitive potassium channel complex (GO:0008282)	0.693907	0.99639	0.633245	0.273862
atrioventricular valve formation (GO:0003190)	0.0580074	0.0679736	0.0631739	0.273428
atrioventricular valve morphogenesis (GO:0003181)	0.0489474	0.0396692	0.0551591	0.252813
axon (GO:0030424)	0.33596	0.142171	0.51197	0.770953
axon choice point recognition (GO:0016198)	0.30781	0.442471	0.0112284	0.507561
axon extension involved in axon guidance (GO:0048846)	0.327966	0.502381	0.0130966	0.542352
axon guidance (GO:0007411)	0.402153	0.644363	0.0245143	0.446508
Axon guidance_Homo sapiens_hsa04360	0.0189098	0.0559078	0.00237395	0.355734
axonogenesis (GO:0007409)	0.244484	0.745704	0.177541	0.704129
B cell receptor signaling pathway_Homo sapiens_hsa04662	0.250809	0.26708	0.000639472	0.143818
base-excision repair (GO:0006284)	0.327966	0.0011146	0.230382	0.0755336
basilar dendrite (GO:0097441)	0.158587	0.480136	0.51197	0.812656
CA3 pyramidal cell dendrite (GO:0097442)	0.158587	0.480136	0.51197	0.812656
cAMP response element binding (GO:0035497)	0.506128	0.0608109	0.302889	0.408129
canonical Wnt signaling pathway involved in positive regulation of apoptotic process (GO:0044337)	0.0232777	0.0324625	0.378089	0.488835
canonical Wnt signaling pathway involved in positive regulation of endothelial cell migration (GO:0044328)	0.0629439	0.0552174	0.176563	0.0735645
canonical Wnt signaling pathway involved in positive regulation of epithelial to mesenchymal transition (GO:0044334)	0.00634368	0.0114706	0.0492465	0.0247738
canonical Wnt signaling pathway involved in positive regulation of wound healing (GO:0044330)	0.183208	0.244113	0.151522	0.328297
carbon catabolite regulation of transcription (GO:0045990)	0.0274839	0.0198439	0.207404	0.219776
cardiac epithelial to mesenchymal transition (GO:0060317)	0.0295619	0.00351183	0.136943	0.163789
cardiac left ventricle formation (GO:0003218)	0.07297	0.456545	0.0734062	0.322745
cardiac left ventricle morphogenesis (GO:0003214)	0.0713294	0.435867	0.0734062	0.318889
cardiac muscle tissue development (GO:0048738)	0.00702603	0.0358803	0.166309	0.0254185
cardiac skeleton development (GO:0003204)	0.00598452	0.0201406	0.164012	0.0247738
cardiocyte differentiation (GO:0035051)	0.00598452	0.0201406	0.164012	0.0247738
caspase binding (GO:0089720)	0.275971	0.159531	0.208304	0.0626689
caveola (GO:0005901)	0.0758629	0.45018	0.388686	0.61631
caveolar macromolecular signaling complex (GO:0002095)	0.0758629	0.45018	0.388686	0.61631
CD40 receptor complex (GO:0035631)	0.693907	0.99639	0.633245	0.273862
cell migration involved in heart development (GO:0060973)	0.00598452	0.0185105	0.16345	0.0247738
Cell surface interactions at the vascular wall_Homo sapiens_R-HSA-202733	0.266881	0.145756	0.00023175	0.334281
cell surface receptor signaling pathway involved in heart development (GO:0061311)	0.00598452	0.0185105	0.16345	0.0247738
cellular process regulating host cell cycle in response to virus (GO:0060154)	0.00575314	0.0351532	0.0435366	0.366364
cellular response to cholesterol (GO:0071397)	0.00465637	0.198234	0.0734062	0.123096
cellular response to DNA damage stimulus (GO:0006974)	0.00640234	0.00580143	0.279355	0.446508
cellular response to gamma radiation (GO:0071480)	0.0277089	0.0247199	0.133275	0.291864
cellular response to leptin stimulus (GO:0044320)	0.129906	0.580784	0.109703	0.252813
central nervous system neuron differentiation (GO:0021953)	0.36382	0.244919	0.252761	0.291366
centrosome (GO:0005813)	0.457911	0.000674424	0.633245	0.273862
cerebellar mossy fiber (GO:0044300)	0.158587	0.0865147	0.51197	0.770953
Chagas disease (American trypanosomiasis)_Homo sapiens_hsa05142	0.0745343	0.0586253	0.188391	0.00211358
chemoattraction of axon (GO:0061642)	0.333131	0.317857	0.0135989	0.368442
Chemokine signaling pathway_Homo sapiens_hsa04062	0.169109	0.379757	0.00630771	0.497731
chemorepulsion of axon (GO:0061643)	0.318555	0.183863	0.00408891	0.353202
Choline metabolism in cancer_Homo sapiens_hsa05231	0.288659	0.094988	0.00137779	0.0993108
Cholinergic synapse_Homo sapiens_hsa04725	0.306566	0.661068	0.0017394	0.298227
chondrocyte differentiation (GO:0002062)	0.0190117	0.25209	0.111954	0.464784
chromatin organization involved in regulation of transcription (GO:0034401)	0.026718	0.0174278	0.205651	0.216341
ciliary neurotrophic factor receptor complex (GO:0070110)	0.569237	0.99639	0.633245	0.273862
circumferential growth involved in left ventricle morphogenesis (GO:0003243)	0.0657271	0.315129	0.0650197	0.291366
clearance of cells from fusion plate by epithelial to mesenchymal transition (GO:0060886)	0.012327	0.0185263	0.0971769	0.411608
climbing fiber (GO:0044301)	0.33596	0.142171	0.51197	0.770953
cohesin unloading (GO:0061774)	0.0846512	0.115185	0.0743669	0.356545
commissural neuron axon guidance (GO:0071679)	0.0808397	0.238386	0.0112284	0.341779
coronary vasculature development (GO:0060976)	0.00598452	0.0201406	0.164012	0.0247738
cortical cytoskeleton (GO:0030863)	0.158587	0.0456063	0.51197	0.812656
corticospinal neuron axon guidance (GO:0021966)	0.309462	0.452255	0.0112284	0.509878
corticospinal neuron axon guidance through spinal cord (GO:0021972)	0.30781	0.442471	0.0112284	0.507561
corticospinal neuron axon guidance through the basilar pons (GO:0021970)	0.30781	0.442471	0.0112284	0.507561
corticospinal neuron axon guidance through the cerebral cortex (GO:0021967)	0.30781	0.442471	0.0112284	0.507561
corticospinal neuron axon guidance through the cerebral peduncle (GO:0021969)	0.30781	0.442471	0.0112284	0.507561
corticospinal neuron axon guidance through the internal capsule (GO:0021968)	0.30781	0.442471	0.0112284	0.507561
corticospinal neuron axon guidance through the medullary pyramid (GO:0021971)	0.30781	0.442471	0.0112284	0.507561
cyclin-dependent protein serine/threonine kinase activity (GO:0004693)	0.0114931	0.00719048	0.187158	0.470076
cysteine-type endopeptidase activator activity involved in apoptotic process (GO:0008656)	0.123063	0.317789	0.0929209	0.462657
Cytokine Signaling in Immune system_Homo sapiens_R-HSA-1280215	0.00970344	0.0441456	0.00842474	0.627631
Cytokine-cytokine receptor interaction_Homo sapiens_hsa04060	0.0209215	0.950779	0.363155	0.497731
cytoplasmic periphery of the nuclear pore complex (GO:1990723)	0.344361	0.0733382	0.633245	0.449023
cytoskeleton (GO:0005856)	0.158587	0.0963875	0.51197	0.809069
inflammatory cell apoptotic process (GO:0006925)	0.00012464	0.0663432	0.0857847	0.252813
Interleukin receptor SHC signaling_Homo sapiens_R-HSA-912526	0.0681602	0.0106284	0.00237574	0.444548
interleukin-1 receptor complex (GO:0045323)	0.693907	0.99639	0.633245	0.273862
interleukin-12 receptor complex (GO:0042022)	0.693907	0.99639	0.633245	0.273862
interleukin-13 receptor complex (GO:0005898)	0.693907	0.99639	0.633245	0.273862
interleukin-18 receptor complex (GO:0045092)	0.693907	0.99639	0.633245	0.273862
interleukin-2 receptor complex (GO:0005893)	0.693907	0.99639	0.633245	0.273862
Interleukin-2 signaling_Homo sapiens_R-HSA-451927	0.0717689	0.00832023	0.00254048	0.452329
interleukin-20 receptor complex (GO:0030876)	0.693907	0.99639	0.633245	0.273862
interleukin-23 receptor complex (GO:0072536)	0.693907	0.99639	0.633245	0.273862
interleukin-28 receptor complex (GO:0032002)	0.693907	0.99639	0.633245	0.273862
interleukin-3 receptor complex (GO:0005894)	0.693907	0.99639	0.633245	0.273862
interleukin-4 receptor complex (GO:0016516)	0.693907	0.99639	0.633245	0.273862
interleukin-5 receptor complex (GO:0005895)	0.693907	0.99639	0.633245	0.273862
interleukin-6 receptor complex (GO:0005896)	0.569237	0.99639	0.633245	0.273862
interleukin-9 receptor complex (GO:0005897)	0.693907	0.99639	0.633245	0.273862
intermediate filament cytoskeleton (GO:0045111)	0.186835	0.0207688	0.529678	0.513716
interneuron axon guidance (GO:0097376)	0.30781	0.442471	0.0112284	0.507561
Natural killer cell mediated cytotoxicity_Homo sapiens_hsa04650	0.345621	0.45151	0.00028453	0.371414
wound healing (GO:0042060)	0.120896	0.0103987	0.102998	0.0928201
wound healing involved in inflammatory response (GO:0002246)	0.123677	0.0120694	0.10486	0.0982216
Cyclin A:Cdk2-associated events at S phase entry_Homo sapiens_R-HSA-69656	0.00685119	3.27152e-07	0.0143975	0.0334841
Cell cycle_Homo sapiens_hsa04110	1.376e-05	7.46172e-11	0.00225843	0.00508077
Viral carcinogenesis_Homo sapiens_hsa05203	0.000138246	2.99891e-14	9.13279e-06	0.000463236
negative regulation of transcription from RNA polymerase II promoter (GO:0000122)	0.000427084	1.83735e-10	0.0358883	0.32982
negative regulation of G1/S transition of mitotic cell cycle by negative regulation of transcription from RNA polymerase II promoter (GO:1900477)	0.000837021	9.34851e-10	0.0112284	0.181688
negative regulation of transcription by pheromones (GO:0045996)	0.00141598	4e-09	0.0734062	0.238124
negative regulation of transcription from RNA polymerase V promoter (GO:1904280)	0.00141598	4e-09	0.0734062	0.238124
chromatin organization involved in negative regulation of transcription (GO:0097549)	0.00141598	4e-09	0.0734062	0.238124
negative regulation of transcription by transcription factor catabolism (GO:0010620)	0.00141598	4.24943e-09	0.0734062	0.238124
negative regulation of transcription during mitotic cell cycle (GO:0007068)	0.00141598	4e-09	0.0734062	0.238124
negative regulation of ncRNA transcription associated with protein coding gene TSS/TES (GO:1904388)	0.00141598	4e-09	0.0734062	0.238124
negative regulation of antisense RNA transcription (GO:0060195)	0.00141598	4e-09	0.0734062	0.238124
nitrogen catabolite repression of transcription (GO:0090295)	0.00141598	4e-09	0.0734062	0.238124
carbon catabolite repression of transcription (GO:0045013)	0.00141598	4.24943e-09	0.0734062	0.238124
negative regulation of transcription involved in G2/M transition of mitotic cell cycle (GO:0090419)	0.00141598	4.24943e-09	0.0734062	0.238124
negative regulation of transcription from RNA polymerase III promoter (GO:0016480)	0.00149238	1.06078e-08	0.0743669	0.243682
negative regulation of transcription by competitive promoter binding (GO:0010944)	0.00143209	2.50323e-09	0.0734062	0.238124
negative regulation of transcription from RNA polymerase I promoter (GO:0016479)	0.00146856	3.3471e-09	0.0737554	0.238186
negative regulation of transcription involved in G1/S transition of mitotic cell cycle (GO:0071930)	0.00161791	6.89753e-10	0.0762561	0.118444
negative regulation of transcription by transcription factor localization (GO:0010621)	0.00165287	4e-09	0.0763136	0.24513
negative regulation of neuron apoptotic process by negative regulation of transcription from RNA polymerase II promoter (GO:1904089)	0.00363702	1.3183e-09	0.0139957	0.159712
negative regulation of transcription from RNA polymerase II promoter during mitotic cell cycle (GO:0007070)	0.00785331	1.3183e-09	0.0112284	0.238186
negative regulation of pri-miRNA transcription from RNA polymerase II promoter (GO:1902894)	0.00816761	1.3183e-09	0.0112284	0.243682
negative regulation of cell-cell adhesion by negative regulation of transcription from RNA polymerase II promoter (GO:1900387)	0.00838658	1.3183e-09	0.00448005	0.24513
negative regulation of transcription from RNA polymerase II promoter involved in heart development (GO:1901227)	0.0302523	1.3183e-09	0.0112284	0.238124
regulation of lipid transport by negative regulation of transcription from RNA polymerase II promoter (GO:0072368)	0.0302523	1.3183e-09	0.0112284	0.238124
negative regulation of cellular response to alkaline pH by negative regulation of transcription from RNA polymerase II promoter (GO:1900463)	0.0302523	1.3183e-09	0.0112284	0.238124
negative regulation of transcription from RNA polymerase II promoter in response to iron (GO:0034396)	0.0302523	1.3183e-09	0.0112284	0.238124
carbon catabolite repression of transcription from RNA polymerase II promoter (GO:0000437)	0.0302523	1.3183e-09	0.0112284	0.238124
negative regulation of invasive growth in response to glucose limitation by negative regulation of transcription from RNA polymerase II promoter (GO:1900460)	0.0302523	1.3183e-09	0.0112284	0.238124
negative regulation of cellular hyperosmotic salinity response by negative regulation of transcription from RNA polymerase II promoter (GO:1900464)	0.0302523	1.3183e-09	0.0112284	0.238124
regulation of glycolytic process by negative regulation of transcription from RNA polymerase II promoter (GO:0072362)	0.0302523	1.3183e-09	0.0112284	0.238124
negative regulation of mating type switching by negative regulation of transcription from RNA polymerase II promoter (GO:1900474)	0.0302523	1.3183e-09	0.0112284	0.238124
negative regulation of filamentous growth of a population of unicellular organisms in response to starvation by negative regulation of transcription from RNA polymerase II promoter (GO:1902352)	0.0302523	1.3183e-09	0.0112284	0.238124
negative regulation of transcription initiation from RNA polymerase II promoter (GO:0060633)	0.0306813	1.49054e-09	0.0112284	0.238186
negative regulation of phosphatidylserine biosynthetic process by negative regulation of transcription from RNA polymerase II promoter (GO:1900526)	0.0302523	1.3183e-09	0.0112284	0.238124
negative regulation of inositol biosynthetic process by negative regulation of transcription from RNA polymerase II promoter (GO:1900471)	0.030406	1.35982e-09	0.0112284	0.238186
negative regulation of induction of conjugation with cellular fusion by negative regulation of transcription from RNA polymerase II promoter (GO:1902625)	0.0302523	1.3183e-09	0.0112284	0.238124
negative regulation of ceramide biosynthetic process by negative regulation of transcription from RNA Polymerase II promoter (GO:0061427)	0.0306813	1.49054e-09	0.0112284	0.238186
negative regulation of snRNA transcription from RNA polymerase II promoter (GO:1905381)	0.0302523	1.3183e-09	0.0112284	0.238124
negative regulation of transcription from RNA polymerase II promoter by histone modification (GO:1903758)	0.030406	1.35982e-09	0.0112284	0.238186
transfer RNA gene-mediated silencing (GO:0061587)	0.0302523	1.3183e-09	0.0112284	0.238124
negative regulation of telomeric RNA transcription from RNA pol II promoter (GO:1901581)	0.030406	1.3183e-09	0.0112284	0.238186
negative regulation of transcription from RNA polymerase II promoter in response to copper ion (GO:0061398)	0.0302523	1.3183e-09	0.0112284	0.238124
negative regulation of pseudohyphal growth by negative regulation of transcription from RNA polymerase II promoter (GO:1900462)	0.0302523	1.3183e-09	0.0112284	0.238124
negative regulation of transcription elongation from RNA polymerase II promoter (GO:0034244)	0.0312732	1.94808e-09	0.0112284	0.243672
positive regulation of gluconeogenesis by negative regulation of transcription from RNA polymerase II promoter (GO:0035949)	0.0306813	1.49054e-09	0.0112284	0.238186
negative regulation of transcription from RNA polymerase II promoter involved in meiotic cell cycle (GO:0010674)	0.0302523	1.3183e-09	0.0112284	0.238124
regulation of transport by negative regulation of transcription from RNA polymerase II promoter (GO:1900392)	0.0302523	1.3183e-09	0.0112284	0.238124
negative regulation of mitochondrial unfolded protein response by negative regulation of transcription from RNA polymerase II promoter (GO:1904490)	0.030626	1.3183e-09	0.0112284	0.238186
negative regulation of transcription from RNA polymerase II promoter in response to stress (GO:0097201)	0.0309035	1.3183e-09	0.0112284	0.172513
negative regulation of oligopeptide transport by negative regulation of transcription from RNA polymerase II promoter (GO:0035952)	0.0302523	1.3183e-09	0.0112284	0.238124
regulation of cellular ketone metabolic process by negative regulation of transcription from RNA polymerase II promoter (GO:0072365)	0.0302523	1.3183e-09	0.0112284	0.238124
negative regulation of phosphatidylcholine biosynthetic process by negative regulation of transcription from RNA polymerase II promoter (GO:1900473)	0.0302523	1.3183e-09	0.0112284	0.238124
negative regulation of transcription from RNA polymerase II promoter in response to UV-induced DNA damage (GO:0010768)	0.0306813	1.49054e-09	0.0112284	0.238186
negative regulation of transcription from RNA polymerase II promoter involved in smooth muscle cell differentiation (GO:2000820)	0.0306813	1.49054e-09	0.0112284	0.238186
negative regulation of transcription from RNA polymerase II promoter by pheromones (GO:0046020)	0.0302523	1.3183e-09	0.0112284	0.238124
negative regulation of ribosomal protein gene transcription from RNA polymerase II promoter (GO:0010688)	0.0302523	1.3183e-09	0.0112284	0.238124
regulation of reactive oxygen species metabolic process by negative regulation of transcription from RNA polymerase II promoter (GO:1904489)	0.0324509	1.3346e-09	0.0112284	0.177188
regulation of mRNA stability involved in cellular response to UV (GO:1902629)	0.0227195	1e-09	0.0716254	0.165462
mRNA stabilization (GO:0048255)	0.0708557	8.59263e-09	0.203151	0.109934
spliceosomal snRNP assembly (GO:0000387)	0.496605	6.02374e-10	0.344676	0.800287
ubiquitin-dependent ERAD pathway (GO:0030433)	0.497834	1.96134e-07	0.345568	0.0498379
spliceosomal complex assembly (GO:0000245)	0.489654	3.06309e-10	0.339434	0.790519
spliceosomal complex disassembly (GO:0000390)	0.480575	1.60857e-10	0.333724	0.777313
spliceosomal conformational changes to generate catalytic conformation (GO:0000393)	0.480575	1.60857e-10	0.333724	0.777313
mRNA destabilization (GO:0061157)	0.0967038	1.60857e-10	0.0163525	0.0982216
nuclear chromatin (GO:0000790)	0.00239338	3.15002e-11	0.600958	0.7102
nuclear CENP-A containing chromatin (GO:1904834)	0.00239338	1.71153e-07	0.529678	0.743786
Rpd3L-Expanded complex (GO:0070210)	0.00239338	1.71153e-07	0.529678	0.743786
Set3 complex (GO:0034967)	0.00239338	1.71153e-07	0.529678	0.743786
perichromatin fibrils (GO:0005726)	0.00239338	1.88216e-07	0.529678	0.743786
HDA1 complex (GO:0070823)	0.00239338	1.71153e-07	0.529678	0.743786
Snt2C complex (GO:0070211)	0.00239338	1.71153e-07	0.529678	0.743786
Swi5-Sfr1 complex (GO:0032798)	0.00239338	2.07691e-07	0.529678	0.745598
Ino80 complex (GO:0031011)	0.00239338	2.87462e-07	0.529678	0.760411
Swr1 complex (GO:0000812)	0.00239338	1.71153e-07	0.529678	0.759297
Clr6 histone deacetylase complex I'' (GO:1990483)	0.00239338	1.71153e-07	0.529678	0.743786
nuclear heterochromatin (GO:0005720)	0.00261639	2.08926e-08	0.298373	0.770953
nucleolar chromatin (GO:0030874)	0.00239338	1.71153e-07	0.529678	0.743786
Sin3-type complex (GO:0070822)	0.00239338	1.71153e-07	0.529678	0.573102
nuclear euchromatin (GO:0005719)	0.00239338	7.36922e-08	0.529678	0.364155
nuclear speck (GO:0016607)	0.167342	3.15002e-11	0.35545	0.273862
focal adhesion (GO:0005925)	0.186835	3.15002e-11	0.489033	0.0045844
nucleolus (GO:0005730)	0.651326	1.71153e-07	0.656656	0.811661
nucleolar part (GO:0044452)	0.651326	1.71153e-07	0.656656	0.811661
omega speckle (GO:0035062)	0.661426	7.36922e-08	0.388686	0.273862
cytoplasmic stress granule (GO:0010494)	0.246211	2.75414e-07	0.433286	0.0331567
single-stranded DNA binding (GO:0003697)	0.000583293	8.93596e-14	0.238971	0.0578188
protein kinase binding (GO:0019901)	0.000583293	6.09649e-12	0.0929209	0.0626689
protein histidine kinase binding (GO:0043424)	0.000583293	6.45803e-10	0.0929209	0.0624063
3-phosphoinositide-dependent protein kinase binding (GO:0043423)	0.000583293	6.45803e-10	0.0929209	0.0624063
mitogen-activated protein kinase kinase kinase kinase binding (GO:0033161)	0.000583293	6.45803e-10	0.0929209	0.0624063
base pairing with DNA (GO:0000497)	0.000583293	1.4197e-11	0.214821	0.0578188
histone-dependent DNA binding (GO:0099077)	0.000583293	1.4197e-11	0.214821	0.0578188
protein tyrosine kinase binding (GO:1990782)	0.000583293	1e-09	0.0929209	0.0626689
topological DNA entrapment activity (GO:0061776)	0.000583293	1.4197e-11	0.214821	0.0578188
JUN kinase binding (GO:0008432)	0.000583293	1e-09	0.0929209	0.0626689
DNA binding (GO:0003677)	0.000583293	1.4197e-11	0.214821	0.0578188
DNA secondary structure binding (GO:0000217)	0.000583293	1.4197e-11	0.214821	0.0578188
recombination hotspot binding (GO:0010844)	0.000583293	1.4197e-11	0.214821	0.0578188
mitogen-activated protein kinase kinase kinase binding (GO:0031435)	0.000583293	4.87827e-10	0.0929209	0.0628985
protein kinase B binding (GO:0043422)	0.000583293	4.37624e-10	0.0929209	0.0628985
DNA clamp loader activity (GO:0003689)	0.000583293	2.39082e-11	0.214821	0.0578188
flap-structured DNA binding (GO:0070336)	0.000583293	1.51347e-11	0.214821	0.0578188
G-quadruplex DNA binding (GO:0051880)	0.000583293	1.98506e-11	0.214821	0.0578188
random coil DNA binding (GO:0003695)	0.000583293	1.4197e-11	0.214821	0.0578188
regulatory region DNA binding (GO:0000975)	0.000583293	1.64639e-11	0.214821	0.0578188
triplex DNA binding (GO:0045142)	0.000583293	1.4197e-11	0.214821	0.0578188
mitogen-activated protein kinase kinase binding (GO:0031434)	0.000583293	1.63027e-09	0.0929209	0.0628985
DNA clamp activity (GO:0061777)	0.000583293	1.4197e-11	0.214821	0.0578188
DNA end binding (GO:0045027)	0.000583293	1.51347e-11	0.214821	0.0578188
DNA clamp unloader activity (GO:0061860)	0.000583293	1.4197e-11	0.214821	0.0578188
bent DNA binding (GO:0003681)	0.000583293	1.4197e-11	0.214821	0.0578188
mitogen-activated protein kinase binding (GO:0051019)	0.000583293	2.48453e-10	0.0929209	0.0639434
negative regulation of SREBP signaling pathway by DNA binding (GO:0100060)	0.000583293	1.4197e-11	0.214821	0.0578188
protein kinase A catalytic subunit binding (GO:0034236)	0.000583293	8.48451e-10	0.0929209	0.0639434
damaged DNA binding (GO:0003684)	0.0006863	1.10359e-12	0.219781	0.0624063
protein kinase C binding (GO:0005080)	0.000583293	7.30693e-09	0.0929209	0.0578188
double-stranded DNA binding (GO:0003690)	0.000816601	1.4197e-11	0.225226	0.0636246
sequence-specific DNA binding (GO:0043565)	0.00214712	1.0845e-10	0.280502	0.0592705
Transcriptional Regulation by TP53_Homo sapiens_R-HSA-3700989	1.10978e-05	7.34325e-14	0.150821	0.256407
Cyclin D associated events in G1_Homo sapiens_R-HSA-69231	0.000171172	5.65274e-08	0.00495932	0.0310867
G1 Phase_Homo sapiens_R-HSA-69236	0.000171172	5.65274e-08	0.00495932	0.0310867
Gene Expression_Homo sapiens_R-HSA-74160	0.000866187	1.37715e-25	0.166829	0.416069
Mitotic G1-G1/S phases_Homo sapiens_R-HSA-453279	0.00110521	7.34325e-14	0.004136	0.00294151
Cellular Senescence_Homo sapiens_R-HSA-2559583	0.00205569	1.5917e-11	0.00103107	0.0260582
Apoptosis_Homo sapiens_R-HSA-109581	0.00205569	2.12179e-07	0.260025	0.245267
G1/S Transition_Homo sapiens_R-HSA-69206	0.00333528	2.45599e-11	0.0307989	0.0211669
Cyclin E associated events during G1/S transition_Homo sapiens_R-HSA-69202	0.00671717	2.63438e-07	0.0141254	0.0326559
S Phase_Homo sapiens_R-HSA-69242	0.0186435	3.53138e-10	0.0361933	0.0260582
Cell Cycle_Homo sapiens_R-HSA-1640170	0.0584031	7.54282e-16	0.101363	0.0310867
double-stranded RNA binding (GO:0003725)	0.729846	1.94706e-50	0.0929209	0.452751
base pairing with RNA (GO:0000498)	0.859143	4.8798e-49	0.208304	0.470076
ribonuclease P RNA binding (GO:0033204)	0.859143	4.8798e-49	0.208304	0.470076
RNA stem-loop binding (GO:0035613)	0.859143	4.8798e-49	0.208304	0.470076
21U-RNA binding (GO:0034583)	0.859143	4.8798e-49	0.208304	0.470076
RNA binding (GO:0003723)	0.859143	4.8798e-49	0.208304	0.470076
BRE binding (GO:0042835)	0.859143	4.8798e-49	0.208304	0.470076
alpha-aminoacyl-tRNA binding (GO:1904678)	0.859143	4.8798e-49	0.208304	0.470076
telomeric repeat-containing RNA binding (GO:0061752)	0.859143	4.8798e-49	0.208304	0.470076
RNA cap binding (GO:0000339)	0.859143	5.21588e-49	0.208304	0.470076
histone pre-mRNA DCP binding (GO:0071208)	0.859143	4.8798e-49	0.208304	0.470076
GU repeat RNA binding (GO:1990605)	0.859143	4.8798e-49	0.208304	0.470076
pre-miRNA binding (GO:0070883)	0.859143	4.8798e-49	0.124297	0.470076
piRNA binding (GO:0034584)	0.859143	5.60483e-49	0.208304	0.470076
snRNA binding (GO:0017069)	0.859143	5.60483e-49	0.208304	0.470076
siRNA binding (GO:0035197)	0.859143	4.8798e-49	0.124297	0.470076
G-quadruplex RNA binding (GO:0002151)	0.859143	5.21588e-49	0.208304	0.470076
AU-rich element binding (GO:0017091)	0.859143	6.25215e-49	0.208304	0.470076
misfolded RNA binding (GO:0034336)	0.859143	4.8798e-49	0.208304	0.470076
7S RNA binding (GO:0008312)	0.859143	4.8798e-49	0.208304	0.470076
regulatory region RNA binding (GO:0001069)	0.859143	4.8798e-49	0.208304	0.470076
pre-mRNA binding (GO:0036002)	0.859143	4.8798e-49	0.208304	0.470076
miRNA binding (GO:0035198)	0.859143	3.8813e-49	0.0929209	0.470076
primary miRNA binding (GO:0070878)	0.859143	4.8798e-49	0.124297	0.442858
N6-methyladenosine-containing RNA binding (GO:1990247)	0.859143	4.8798e-49	0.208304	0.470076
rRNA binding (GO:0019843)	0.859143	7.80087e-49	0.208304	0.470076
telomerase RNA binding (GO:0070034)	0.859143	7.80087e-49	0.208304	0.470076
snoRNA binding (GO:0030515)	0.859143	4.8798e-49	0.208304	0.470076
single-stranded RNA binding (GO:0003727)	0.859143	4.8798e-49	0.124297	0.470076
tRNA binding (GO:0000049)	0.859143	4.8798e-49	0.211157	0.470076
mRNA binding (GO:0003729)	0.860074	1.09623e-49	0.213436	0.470076
Chronic myeloid leukemia_Homo sapiens_hsa05220	3.4313e-08	4.30811e-06	1.04097e-07	0.0105066
Glioma_Homo sapiens_hsa05214	4.8023e-07	0.000718989	1.45374e-06	0.03678
FoxO signaling pathway_Homo sapiens_hsa04068	7.00806e-08	1.91174e-05	1.74152e-05	0.0260947
Pathways in cancer_Homo sapiens_hsa05200	1.50464e-06	4.30811e-06	1.9966e-05	1.33354e-08
Melanoma_Homo sapiens_hsa05218	6.16677e-07	0.000153874	1.87695e-06	0.00959916
p53 signaling pathway_Homo sapiens_hsa04115	5.92397e-07	3.43867e-05	0.000555358	0.00171004
Proteoglycans in cancer_Homo sapiens_hsa05205	1.47862e-05	4.90875e-05	9.13279e-06	9.25171e-05
Prolactin signaling pathway_Homo sapiens_hsa04917	1.60132e-05	0.000176764	3.25657e-05	0.371414
Prostate cancer_Homo sapiens_hsa05215	3.87638e-05	5.30013e-05	7.19897e-05	0.00104741
MAPK signaling pathway_Homo sapiens_hsa04010	4.59402e-05	0.000817174	0.000253621	0.0496962
Small cell lung cancer_Homo sapiens_hsa05222	3.57349e-05	0.000351705	0.0142135	1.82167e-07
PI3K-Akt signaling pathway_Homo sapiens_hsa04151	0.000252044	1.91604e-05	8.91031e-05	1.80843e-10
Non-small cell lung cancer_Homo sapiens_hsa05223	0.000120314	0.000676764	8.49244e-07	0.0913602
Bladder cancer_Homo sapiens_hsa05219	3.87638e-05	4.24673e-05	7.01535e-06	0.0546844
HTLV-I infection_Homo sapiens_hsa05166	0.000408283	2.75208e-05	0.000257353	0.00211358
Hippo signaling pathway_Homo sapiens_hsa04390	0.000379436	0.000326746	0.00041436	0.0036586
Apoptosis_Homo sapiens_hsa04210	0.00276774	0.00780144	0.000315572	0.0871702
Colorectal cancer_Homo sapiens_hsa05210	0.00297346	3.80332e-05	1.9966e-05	1.89079e-05
TGF-beta signaling pathway_Homo sapiens_hsa04350	0.00668336	0.00657544	0.0137931	0.0177167
Thyroid hormone signaling pathway_Homo sapiens_hsa04919	0.0158868	0.000526494	1.20601e-05	0.135843
Renal cell carcinoma_Homo sapiens_hsa05211	0.0420032	0.000802778	0.000528392	0.00715106
Central carbon metabolism in cancer_Homo sapiens_hsa05230	0.042191	0.00303077	0.000537191	0.126849
Estrogen signaling pathway_Homo sapiens_hsa04915	0.070714	0.000531297	9.97363e-05	0.00171004
Transcriptional misregulation in cancer_Homo sapiens_hsa05202	0.163413	0.000228374	0.00576222	0.00235147
Herpes simplex infection_Homo sapiens_hsa05168	0.168583	0.000722837	0.0556116	0.164436
Regulation of actin cytoskeleton_Homo sapiens_hsa04810	0.19975	0.00113246	0.00100788	0.021004
negative regulation of apoptotic process (GO:0043066)	5.41863e-06	9.32027e-06	0.20843	0.0953139
phosphorylation of RNA polymerase II C-terminal domain (GO:0070816)	0.000197225	0.00197854	0.277959	0.223694
DNA damage induced protein phosphorylation (GO:0006975)	0.0002105	0.000130871	0.0857847	0.231414
positive regulation of apoptotic process (GO:0043065)	0.000305684	0.00164746	0.471825	0.507561
intrinsic apoptotic signaling pathway in response to DNA damage (GO:0008630)	0.000155631	0.00021846	0.312959	0.516034
positive regulation of gene expression (GO:0010628)	0.00141598	0.000561468	0.0112284	0.0761418
positive regulation of translation (GO:0045727)	0.00136113	1.92928e-05	0.0551591	0.2176
negative regulation of fat cell proliferation (GO:0070345)	0.00141598	0.000390262	0.0112284	0.291366
negative regulation of chondrocyte proliferation (GO:1902731)	0.00141598	0.000341356	0.0112284	0.291366
nitrogen catabolite activation of transcription (GO:0090294)	0.00214289	9.83486e-06	0.547886	0.0610073
positive regulation of chromatin-mediated maintenance of transcription (GO:1904501)	0.00214289	9.83486e-06	0.547886	0.0610073
positive regulation of transcription from RNA polymerase V promoter (GO:1904281)	0.00214289	9.83486e-06	0.547886	0.0610073
positive regulation of transcription by pheromones (GO:0009371)	0.00214289	9.83486e-06	0.547886	0.0610073
positive regulation of transcription from mitochondrial promoter (GO:1903109)	0.00214289	9.83486e-06	0.547886	0.0610073
positive regulation of transcription during mitotic cell cycle (GO:0045897)	0.00214289	9.83486e-06	0.547886	0.0610073
positive regulation of transcription from a mobile element promoter (GO:0061435)	0.00214289	9.83486e-06	0.547886	0.0610073
positive regulation of antisense RNA transcription (GO:0060196)	0.00214289	9.83486e-06	0.547886	0.0610073
carbon catabolite activation of transcription (GO:0045991)	0.00215181	1.0373e-05	0.548277	0.0615883
negative regulation of epithelial cell proliferation (GO:0050680)	0.00166844	0.000489125	0.01272	0.303325
positive regulation of transcription from RNA polymerase III promoter (GO:0045945)	0.00231805	2.39397e-05	0.558217	0.071983
positive regulation of transcription from RNA polymerase I promoter (GO:0045943)	0.00230855	1.05382e-05	0.556334	0.0706459
positive regulation of transcription involved in exit from mitosis (GO:0007072)	0.00230855	5.91151e-06	0.555964	0.0703128
positive regulation of transcription involved in G1/S transition of mitotic cell cycle (GO:0071931)	0.00234381	1.941e-06	0.558941	0.0428357
positive regulation of transcription by transcription factor localization (GO:0061586)	0.00238566	9.22131e-06	0.560406	0.0735645
transforming growth factor beta receptor signaling pathway (GO:0007179)	0.000350109	0.000239524	0.0605504	0.0353943
regulation of cyclin-dependent protein serine/threonine kinase activity involved in G1/S transition of mitotic cell cycle (GO:0031657)	0.000194749	0.0053696	0.109703	0.112384
regulation of cyclin-dependent protein serine/threonine kinase activity involved in G2/M transition of mitotic cell cycle (GO:0031660)	0.000182932	0.00261081	0.0134296	0.0254185
negative regulation of chromatin silencing (GO:0031936)	0.0028534	8.4769e-07	0.573589	0.0838223
positive regulation of cell proliferation in bone marrow (GO:0071864)	0.00214289	0.000946375	0.0637339	0.0735645
positive regulation of sebum secreting cell proliferation (GO:1904004)	0.00214289	0.000946375	0.0637339	0.0735645
positive regulation of mammary stem cell proliferation (GO:2000103)	0.00214289	0.000946375	0.0637339	0.0735645
positive regulation of cell proliferation involved in compound eye morphogenesis (GO:2000497)	0.00214289	0.000946375	0.0637339	0.0735645
positive regulation of cell proliferation by VEGF-activated platelet derived growth factor receptor signaling pathway (GO:0038091)	0.00214289	0.000946375	0.0637339	0.0735645
positive regulation of germ cell proliferation (GO:1905938)	0.00214289	0.000946375	0.0637339	0.0735645
positive regulation of leukocyte proliferation (GO:0070665)	0.00214289	0.000946375	0.0637339	0.0735645
positive regulation of cell proliferation involved in kidney development (GO:1901724)	0.00214289	0.000597328	0.0637384	0.0750485
positive regulation of skeletal muscle cell proliferation (GO:0014858)	0.00214289	0.000946375	0.0637339	0.0735645
positive regulation of fat cell proliferation (GO:0070346)	0.00214289	0.000996088	0.0637339	0.0735645
positive regulation of chorionic trophoblast cell proliferation (GO:1901384)	0.00214289	0.000996088	0.0637339	0.0735645
positive regulation of hemocyte proliferation (GO:0035208)	0.00214289	0.000554124	0.0637339	0.0735645
positive regulation of synoviocyte proliferation (GO:1901647)	0.00214289	0.000946375	0.0637339	0.0735645
positive regulation of myoblast proliferation (GO:2000288)	0.00214289	0.000597328	0.0637384	0.0750485
positive regulation of hair follicle cell proliferation (GO:0071338)	0.00214289	0.000996088	0.0637339	0.0735645
positive regulation of glial cell proliferation (GO:0060252)	0.00214289	0.000597328	0.0637384	0.0750485
positive regulation of secondary heart field cardioblast proliferation (GO:0072513)	0.00214289	0.000996088	0.0637339	0.0735645
positive regulation of cell proliferation involved in heart morphogenesis (GO:2000138)	0.00214289	0.00105469	0.0637384	0.0745545
positive regulation of neural precursor cell proliferation (GO:2000179)	0.00220231	0.000777797	0.0171295	0.0761418
positive regulation of chondrocyte proliferation (GO:1902732)	0.00214289	0.00110958	0.0637384	0.0750485
positive regulation of mesenchymal cell proliferation (GO:0002053)	0.00214289	0.000570551	0.0637384	0.0745545
positive regulation of osteoblast proliferation (GO:0033690)	0.00220231	0.000777797	0.0650197	0.0761418
positive regulation of histone phosphorylation (GO:0033129)	0.000495019	0.00122603	0.00408891	0.0538696
positive regulation of stem cell proliferation (GO:2000648)	0.00218808	0.000733159	0.0170393	0.0761418
positive regulation of trophectodermal cell proliferation (GO:1904075)	0.00220231	0.00143679	0.0650197	0.0761418
positive regulation of peptidyl-serine phosphorylation (GO:0033138)	0.00101203	0.00601288	0.00448005	0.052707
positive regulation of smooth muscle cell proliferation (GO:0048661)	0.00238036	0.000778737	0.0676292	0.0885831
positive regulation of protein phosphorylation (GO:0001934)	0.000837021	0.00692806	0.00424082	0.0941847
positive regulation of epithelial cell proliferation (GO:0050679)	0.00239002	0.00278937	0.0676292	0.0514966
regulation of cell migration (GO:0030334)	0.00054282	0.00165977	0.152779	0.0862112
negative regulation of fibroblast proliferation (GO:0048147)	0.00592932	0.000290672	0.011737	0.296379
negative regulation of smooth muscle cell proliferation (GO:0048662)	0.00606565	0.000945512	0.0127982	0.303922
cell migration involved in vasculogenesis (GO:0035441)	0.000604744	0.00439887	0.0836056	0.0247738
negative regulation of canonical Wnt signaling pathway involved in controlling type B pancreatic cell proliferation (GO:2000080)	0.0184431	3.97814e-05	0.0329821	0.285537
UV-damage excision repair (GO:0070914)	0.00495803	9.2321e-06	0.251557	0.28824
signal transduction in response to DNA damage (GO:0042770)	0.00702624	0.000841819	0.285529	0.32968
Ral protein signal transduction (GO:0032484)	0.00312512	0.000479865	0.00424082	0.54606
ARF protein signal transduction (GO:0032011)	0.00312512	0.000479865	0.00424082	0.54606
Rab protein signal transduction (GO:0032482)	0.0032745	0.000546141	0.00426111	0.550437
Ran protein signal transduction (GO:0031291)	0.00338282	0.000159361	0.00435716	0.553613
cellular response to UV-A (GO:0071492)	0.00214289	0.000247768	0.0201842	0.491138
histone H4 acetylation involved in response to DNA damage stimulus (GO:2000776)	0.00951977	0.000789879	0.308244	0.273428
telomere maintenance in response to DNA damage (GO:0043247)	0.00924536	5.36656e-05	0.305984	0.504849
cellular response to UV (GO:0034644)	0.00535811	0.00113447	0.159617	0.612468
Rac protein signal transduction (GO:0016601)	0.00535811	9.92648e-05	0.006333	0.238124
Rap protein signal transduction (GO:0032486)	0.00432731	0.000137034	0.00542371	0.589407
activation of MAPKKK activity (GO:0000185)	0.00450318	0.00059334	0.00104253	0.0890707
septation initiation signaling (GO:0031028)	0.00499521	7.19782e-05	0.00594226	0.345686
heterochromatin assembly (GO:0031507)	0.00598452	0.000258212	0.162569	0.24513
transforming growth factor beta receptor signaling pathway involved in primitive streak formation (GO:0090010)	0.00538138	0.000442458	0.0411546	0.0247738
transforming growth factor receptor beta signaling pathway involved in oral/aboral axis specification (GO:0060835)	0.00538138	0.000442458	0.0411546	0.0247738
transforming growth factor beta receptor signaling pathway involved in primary germ layer cell fate commitment (GO:0060797)	0.00538138	0.000442458	0.0411546	0.0247738
transforming growth factor beta receptor signaling pathway involved in heart development (GO:1905313)	0.00538138	0.000442458	0.0411546	0.0247738
DNA repair (GO:0006281)	0.0232777	9.83486e-06	0.378089	0.219184
transforming growth factor beta receptor signaling pathway involved in neural plate anterior/posterior pattern formation (GO:0060826)	0.00548196	0.000497194	0.0417096	0.0247738
activation of MAPKK activity (GO:0000186)	0.00683724	0.00205927	0.00242175	0.0610073
transforming growth factor beta receptor signaling pathway involved in regulation of multicellular organism growth (GO:1901048)	0.00622109	0.00127655	0.0488612	0.0247738
protein deubiquitination involved in ubiquitin-dependent protein catabolic process (GO:0071947)	0.0363205	7.72026e-06	0.151655	0.127007
transforming growth factor beta receptor complex assembly (GO:0007181)	0.00740041	0.00287546	0.0524182	0.0254185
positive regulation of cyclin-dependent protein serine/threonine kinase activity (GO:0045737)	0.00797355	0.000516008	0.0107256	0.0254185
transforming growth factor beta receptor signaling pathway involved in determination of left/right asymmetry (GO:0035463)	0.00916645	0.00267921	0.0551591	0.0282492
protein linear deubiquitination (GO:1990108)	0.0657271	6.79775e-06	0.105522	0.0466204
activation of NF-kappaB-inducing kinase activity (GO:0007250)	0.0884132	0.000522701	0.0132893	0.0761418
SCF-dependent proteasomal ubiquitin-dependent protein catabolic process (GO:0031146)	0.440921	2.39397e-05	0.305984	0.110241
anaphase-promoting complex-dependent catabolic process (GO:0031145)	0.431651	5.91151e-06	0.298916	0.0498379
Intrinsic Pathway for Apoptosis_Homo sapiens_R-HSA-109606	1.74732e-05	0.00322495	0.101363	0.495248
Diseases of signal transduction_Homo sapiens_R-HSA-5663202	0.000569953	3.65608e-06	0.00374784	0.256407
Signaling by SCF-KIT_Homo sapiens_R-HSA-1433557	0.000991161	6.09733e-05	0.00117488	0.302321
Signalling by NGF_Homo sapiens_R-HSA-166520	0.00305523	9.02355e-05	0.000676476	0.512553
Signaling by ERBB4_Homo sapiens_R-HSA-1236394	0.00356431	0.000573814	0.00117488	0.45281
Downstream signal transduction_Homo sapiens_R-HSA-186763	0.00395363	0.00055332	0.00125691	0.476314
Signaling by PDGF_Homo sapiens_R-HSA-186797	0.00481491	0.000144862	0.00148264	0.341102
E2F mediated regulation of DNA replication_Homo sapiens_R-HSA-113510	0.00215199	0.000152964	0.0880915	0.0830813
NGF signalling via TRKA from the plasma membrane_Homo sapiens_R-HSA-187037	0.00534125	0.000138269	0.00162036	0.522696
Signaling by FGFR1 in disease_Homo sapiens_R-HSA-5655302	0.00239647	0.00617082	0.000330692	0.28564
DAP12 signaling_Homo sapiens_R-HSA-2424491	0.0123937	0.00111396	0.0012822	0.391461
Signaling by PTK6_Homo sapiens_R-HSA-8848021	0.00671717	4.88332e-06	6.92158e-05	0.0907758
Signaling by EGFR_Homo sapiens_R-HSA-177929	0.0137928	0.00106193	0.0014013	0.406685
Signaling by FGFR2_Homo sapiens_R-HSA-5654738	0.01403	0.000130089	0.00145365	0.413302
DAP12 interactions_Homo sapiens_R-HSA-2172127	0.0139024	0.00124176	0.00144365	0.409643
Fc epsilon receptor (FCERI) signaling_Homo sapiens_R-HSA-2454202	0.017724	0.00199579	0.000373693	0.367017
MAPK family signaling cascades_Homo sapiens_R-HSA-5683057	0.0290698	6.01095e-06	0.000733986	0.0808341
Loss of Function of TGFBR1 in Cancer_Homo sapiens_R-HSA-3656534	0.00239647	0.00204848	0.0249361	0.0508844
Signaling by TGF-beta Receptor Complex in Cancer_Homo sapiens_R-HSA-3304351	0.00304103	0.00342424	0.027803	0.0577497
Loss of Function of SMAD2/3 in Cancer_Homo sapiens_R-HSA-3304349	0.00239647	0.00204848	0.0249361	0.0508844
TGFBR1 KD Mutants in Cancer_Homo sapiens_R-HSA-3656532	0.00239647	0.00204848	0.0249361	0.0508844
TGF-beta receptor signaling in EMT (epithelial to mesenchymal transition)_Homo sapiens_R-HSA-2173791	0.00671717	0.00129065	0.0497659	0.139708
Formation of Senescence-Associated Heterochromatin Foci (SAHF)_Homo sapiens_R-HSA-2559584	0.00711431	0.000277748	0.0517334	0.367017
SMAD2/3 MH2 Domain Mutants in Cancer_Homo sapiens_R-HSA-3315487	0.00239647	0.00204848	0.0249361	0.0508844
Oncogene Induced Senescence_Homo sapiens_R-HSA-2559585	0.0146627	2.23027e-05	0.00375288	0.256407
Regulation of RAS by GAPs_Homo sapiens_R-HSA-5658442	0.0483421	9.02355e-05	0.00117488	0.369764
Downregulation of TGF-beta receptor signaling_Homo sapiens_R-HSA-2173788	0.0117385	0.00068865	0.0734554	0.232748
SMAD2/3 Phosphorylation Motif Mutants in Cancer_Homo sapiens_R-HSA-3304356	0.00221191	0.00111396	0.0224786	0.0439813
TGF-beta receptor signaling activates SMADs_Homo sapiens_R-HSA-2173789	0.0146627	0.000573814	0.0866022	0.256407
DNA Damage/Telomere Stress Induced Senescence_Homo sapiens_R-HSA-2559586	0.0415691	0.000301535	0.128241	0.354369
Signaling by TGF-beta Receptor Complex_Homo sapiens_R-HSA-170834	0.0542283	0.000664003	0.152246	0.256407
VEGFA-VEGFR2 Pathway_Homo sapiens_R-HSA-4420097	0.0964963	9.02355e-05	0.00500957	0.0680731
Signaling by NOTCH_Homo sapiens_R-HSA-157118	0.0823258	1.01539e-06	0.0353701	0.359281
Signaling by VEGF_Homo sapiens_R-HSA-194138	0.0985187	0.000139023	0.00537157	0.0723492
Axon guidance_Homo sapiens_R-HSA-422475	0.202723	0.000108033	0.0224786	0.0511585
Metabolism of amino acids and derivatives_Homo sapiens_R-HSA-71291	0.616451	5.82377e-05	0.439004	0.595832
Metabolism_Homo sapiens_R-HSA-1430728	0.621594	0.000138366	0.836412	0.434847
Class I MHC mediated antigen processing & presentation_Homo sapiens_R-HSA-983169	0.583031	5.82651e-06	0.126029	0.105392
Antigen processing: Ubiquitination & Proteasome degradation_Homo sapiens_R-HSA-983168	0.530744	3.17649e-05	0.102646	0.114828
Signaling by ERBB2_Homo sapiens_R-HSA-1227986	0.153752	0.000427462	0.000465656	0.319838
Pre-NOTCH Expression and Processing_Homo sapiens_R-HSA-1912422	0.181153	0.000776175	0.0101997	0.203076
Signaling by Ligand-Responsive EGFR Variants in Cancer_Homo sapiens_R-HSA-5637815	0.0889216	8.72627e-05	6.54841e-05	0.37934
Constitutive Signaling by Ligand-Responsive EGFR Cancer Variants_Homo sapiens_R-HSA-1236382	0.0889216	8.72627e-05	6.54841e-05	0.37934
Signaling by EGFR in Cancer_Homo sapiens_R-HSA-1643713	0.0889216	8.72627e-05	6.54841e-05	0.37934
Jak-STAT signaling pathway_Homo sapiens_hsa04630	0.000408283	0.0236593	0.0422494	0.113432
Signaling pathways regulating pluripotency of stem cells_Homo sapiens_hsa04550	0.0235989	0.0194111	0.000321517	0.0902521
Acute myeloid leukemia_Homo sapiens_hsa05221	0.0333767	0.0236593	1.72674e-05	0.298227
Endometrial cancer_Homo sapiens_hsa05213	0.0287103	0.0144887	1.28189e-05	0.0854591
Gap junction_Homo sapiens_hsa04540	0.277056	0.00369129	0.00100788	0.448701
VEGF signaling pathway_Homo sapiens_hsa04370	0.234201	0.0136978	0.000457098	0.00558726
Thyroid cancer_Homo sapiens_hsa05216	0.147516	0.00657544	1.87695e-06	0.454982
BMP signaling pathway (GO:0030509)	0.00012464	0.0119414	0.477532	0.39618
apoptotic mitochondrial changes (GO:0008637)	0.00031655	0.0123906	0.120275	0.349632
positive regulation of epithelial to mesenchymal transition (GO:0010718)	0.00483794	0.00748283	0.0384465	0.033402
Ras protein signal transduction (GO:0007265)	0.00813061	0.00439887	0.0108949	0.696299
Signaling by Interleukins_Homo sapiens_R-HSA-449147	0.00597774	0.00792595	0.00197477	0.556535
Innate Immune System_Homo sapiens_R-HSA-168249	0.00987576	0.00831819	0.00501264	0.0818864
Signaling by FGFR in disease_Homo sapiens_R-HSA-1226099	0.00597774	0.0125636	0.00110448	0.359281
Signal Transduction_Homo sapiens_R-HSA-162582	0.0116083	0.00780495	0.00406951	0.152498
Signaling by Leptin_Homo sapiens_R-HSA-2586552	0.0176469	0.00967235	0.00233429	0.590842
Signalling to RAS_Homo sapiens_R-HSA-167044	0.0684112	0.00343589	0.00238129	0.595832
VEGFR2 mediated cell proliferation_Homo sapiens_R-HSA-5218921	0.0693713	0.0038248	0.00242341	0.359281
Signalling to ERKs_Homo sapiens_R-HSA-187687	0.0720183	0.00267499	0.00254647	0.612606
Pre-NOTCH Transcription and Translation_Homo sapiens_R-HSA-1912408	0.147701	0.00278331	0.00553845	0.302321
Signaling by EGFRvIII in Cancer_Homo sapiens_R-HSA-5637812	0.0821092	0.00563877	5.49106e-05	0.357672
Constitutive Signaling by EGFRvIII_Homo sapiens_R-HSA-5637810	0.0821092	0.00563877	5.49106e-05	0.357672
Signaling by FGFR3 fusions in cancer_Homo sapiens_R-HSA-8853334	0.0664546	0.00773697	2.62145e-05	0.334281
Signaling by FGFR4 in disease_Homo sapiens_R-HSA-5655291	0.0681602	0.0105814	3.00037e-05	0.334281
